# Supplementary material for: Sequential Application of Ligand and Structure Based Modeling Approaches to Index Chemicals for Their hH4R Antagonism
Source: PLoS One. 2014 Oct 16;9(10):e109340. doi: 10.1371/journal.pone.0109340 (PMC4199621; doi:10.1371/journal.pone.0109340)
Supplement: File S1 — ‘S1_H4_active_literature_ligands_smi.xls’ including hH4R antagonists' dataset collected from literature. (XLS) [file pone.0109340.s001.xls]

## Sheet: H4_active_diversity_wash
Clc1cc2cc([nH]c2cc1)C(=O)N1CC[NH+](CC1)C
[NH+]1(CCN(CC1)c1nc(nc(c1)-c1ccc(cc1)C#N)N)C
[NH+]1(CCN(CC1)c1nc(nc(c1)-c1ccccc1)N)C
Clc1cc2cc([nH]c2cc1)C(=O)N1CC[NH2+]CC1
[NH2+]1CCN(CC1)c1nc(nc(c1)-c1ccc(cc1)C#N)N
[NH+]1(CCN(CC1)c1nc(nc-2c1CCc1c-2cccc1)N)C
[NH2+]1CCN(CC1)c1nc(nc-2c1CCc1c-2cccc1)N
[NH2+]1CCN(CC1)c1nc(nc-2c1Cc1c-2cccc1)N
[NH2+]1CCN(CC1)c1nc(nc-2c1CCCc1c-2cccc1)N
[NH3+]C1CCN(C1)c1nc(nc-2c1CCCc1c-2cccc1)N
[NH2+](C)C1CCN(C1)c1nc(nc-2c1CCCc1c-2cccc1)N
[NH2+](C)C1CN(C1)c1nc(nc-2c1CCCc1c-2cccc1)N
Fc1cc-2c(CCCc3c-2nc(nc3N2CC[NH2+]CC2)N)cc1
[NH2+]1CCN(CC1)c1nc(nc2c1CCCCC2c1ccccc1)N
Clc1ccc(NCCC2CC2c2nc[nH]c2)cc1
[NH2+](CCC1CC1c1nc[nH]c1)C1CCC(CC1)C
Clc1ccc(NCC2CC2c2nc[nH]c2)cc1
[NH2+](CC1CC1c1nc[nH]c1)C1CCC(CC1)C
S=C(NC1CCCCC1)N1CCC(CC1)c1nc[nH]c1
Clc1cc2N=C(N3CC[NH+](CC3)C)c3c(Nc2cc1)cccc3
Clc1cc2N=C(N3CC[NH+](CC3)C)c3c(Oc2cc1)cccc3
[NH+]1(CCN(CC1)C1=Nc2c(Nc3c1cccc3)cccc2)C
Clc1cc2N=C(N3CC[NH2+]CC3)c3c(Oc2cc1)cccc3
Clc1cc2N=C(N3CC[NH+](CC3)CC)c3c(Oc2cc1)cccc3
O1c2cc(ccc2N=C(N2CC[NH+](CC2)C)c2c1cccc2)C
O1c2c(cccc2)C(=Nc2c1cccc2)N1CC[NH+](CC1)C
Clc1cc2N=C(N3CC[NH+](CC3)C)c3cc(F)ccc3Oc2cc1
Clc1cc2N=C(N3CC[NH+](CC3)C)c3c(Oc2cc1)cc(Cl)cc3
Clc1cc2N=C(N3CC[NH+](CC3)C)c3c(Oc2cc1)c(F)ccc3
Clc1cc2Oc3c(cccc3)C(=Nc2cc1)N1CC[NH+](CC1)C
Clc1c2Oc3cc(Cl)ccc3N=C(N3CC[NH+](CC3)C)c2ccc1
Clc1cc2Oc3c(cccc3F)C(=Nc2cc1)N1CC[NH+](CC1)C
Clc1cc2Oc3c(ccc(F)c3)C(=Nc2cc1)N1CC[NH+](CC1)C
[NH3+]C(Cc1nc[nH]c1)C
S=C(NCCCCc1nc[nH]c1)NC
S(Cc1nc[nH]c1C)CCNC(=S)NCCCCc1nc[nH]c1
O=C(N1CC[NH2+]CC1)c1[nH]c2c(c1)cccc2
O=C(N1CC[NH+](CC1)C)c1[nH]c2c(c1)cccc2
O=C(N1CC[NH+](CC1)CC)c1[nH]c2c(c1)cccc2
O=C(N1CC([NH2+]CC1)C)c1[nH]c2c(c1)cccc2
Brc1c2cc([nH]c2ccc1)C(=O)N1CC[NH+](CC1)C
Brc1cc2cc([nH]c2cc1)C(=O)N1CC[NH+](CC1)C
Brc1cc2[nH]c(cc2cc1)C(=O)N1CC[NH+](CC1)C
Brc1c2[nH]c(cc2ccc1)C(=O)N1CC[NH+](CC1)C
Fc1cc2cc([nH]c2cc1)C(=O)N1CC[NH+](CC1)C
O=C(N1CC[NH+](CC1)C)c1[nH]c2c(cc(cc2)C)c1
Oc1cc2cc([nH]c2cc1)C(=O)N1CC[NH+](CC1)C
O=C(N1CC[NH+](CC1)C)c1[nH]c2c(c1)cc(N)cc2
Clc1c2[nH]c(cc2ccc1)C(=O)N1CC[NH+](CC1)C
O=C(N1CC[NH+](CC1)C)c1[nH]c2c(c1)cccc2N
O=C(N1CC[NH+](CC1)C)c1[nH]c2c(c1)cccc2C
Clc1c2cc([nH]c2ccc1Cl)C(=O)N1CC[NH+](CC1)C
O=C(N1CC[NH+](CC1)C)c1[nH]c2c(cc(cc2C)C)c1
Fc1cc(F)cc2c1[nH]c(c2)C(=O)N1CC[NH+](CC1)C
Clc1cc2nc([nH]c2cc1)C(=O)N1CC[NH+](CC1)C
O1C2C(C3=C1CCc1c3nc(nc1N1CC[NH2+]CC1)N)CCCC2
O1C(CCC1C[NH3+])c1nc[nH]c1
O1C(CCC1CNC(NC)=NC#N)c1nc[nH]c1
O1C(CCC1COCc1ccccc1)c1nc[nH]c1
S(Cc1nc[nH]c1C)CCNC(=[NH2+])NCCCc1nc[nH]c1
Clc1cc(Cl)cc2c1[nH]c(c2)C(=O)N1CC[NH+](CC1)C
[NH3+]CCc1nc[nH]c1
[NH3+]CCCc1nc[nH]c1
[NH3+]CCCCc1nc[nH]c1
[NH3+]CCCCCc1nc[nH]c1
[NH3+]CC1CC1c1[nH]cnc1
[NH2+]1CCC(CC1)Cc1nc[nH]c1
[NH2+]1CCC(CC1)CCc1nc[nH]c1
[NH2+]1CCC(CC1)CCCc1nc[nH]c1
[NH2+]1CC(CCC1)Cc1nc[nH]c1
[NH2+]1CC(CCC1)CCc1nc[nH]c1
[NH2+]1CC(CCC1)CCCc1nc[nH]c1
[NH2+]1CCCCC1CCCc1nc[nH]c1
[NH2+]1CC(CC1)Cc1[nH]cnc1
[nH]1cncc1Cc1cccnc1
[nH]1cncc1Cc1ccncc1
[nH]1cncc1CCCc1cccnc1
