# Supplementary material for: Sequential Application of Ligand and Structure Based Modeling Approaches to Index Chemicals for Their hH4R Antagonism
Source: PLoS One. 2014 Oct 16;9(10):e109340. doi: 10.1371/journal.pone.0109340 (PMC4199621; doi:10.1371/journal.pone.0109340)
Supplement: File S2 — ‘S2_hH4R_antagonists_diverse_from chEMBL.xls’ including hH4R binders extracted from chEMBL. (XLS) [file pone.0109340.s002.xls]

## Sheet: combined_hH4R_antagonists_diver
CN[C@@H]1CCN(C1)c2nc(N)nc3c2oc4ccc(Cl)cc34
CN1CCN(CC1)c2ncnc3c2oc4ccc(Cl)cc34
CN[C@@H]1CCN(C1)c2ncnc3c2oc4ccc(cc34)C(F)(F)F
CN[C@@H]1CCN(C1)c2ncnc3c2oc4ccc(Cl)cc34
CN1CCN(CC1)c2nc(C)nc3c2oc4ccc(Cl)cc34
CN1CCN(CC1)c2nc(nc3c2oc4ccc(Cl)cc34)C(F)(F)F
CN1CCN(CC1)C(=O)c2cc3cc(Cl)ccc3[nH]2
CN1C[C@@H]2C[C@H]1CN2c3ncnc4c3oc5ccc(Cl)cc45
CNC1CN(C1)c2ncnc3c2oc4ccc(Cl)cc34
CN[C@@H]1CCN(C1)c2ncnc3c2oc4ccc(C)cc34
COc1nc(N2CCN(C)CC2)c3oc4ccc(Cl)cc4c3n1
Clc1ccc(CNCC[C@@H]2C[C@H]2c3c[nH]cn3)cc1
NC1CCN(C1)c2ncnc3c2oc4ccc(Cl)cc34
CN1CCN(CC1)C(=O)c2nc3cc(Cl)ccc3[nH]2
CN1CC2CCC1CN2c3ncnc4c3oc5ccc(Cl)cc45
CN[C@@H]1CCN(C1)c2ncnc3c2oc4cc(Cl)ccc34
Clc1ccc2oc3c(ncnc3c2c1)N4CCN5CCCC5C4
CN1CCN(CC1)c2nc(nc3c2oc4ccc(Cl)cc34)C5CC5
CN1C2CCC1CN(C2)c3ncnc4c3oc5ccc(Cl)cc45
S=C(NC1CCCCC1)N2CCC(CC2)c3cnc[nH]3
CN[C@@H]1CCN(C1)c2cc(N)nc(NCC(C)(C)C)c2
CN[C@@H]1CCN(C1)c2cc(N)nc(NCC(C)C)c2
Cc1cc(OCCCNCCc2c[nH]cn2)ccc1c3nc4c(C)c(F)ccc4[nH]3
CN1CCN(CC1)c2cc(N)nc(NCC(C)(C)C)c2
CN[C@@H]1CCN(C1)c2cc(N)nc(NC3CCCC3)c2
CN1CCCN(CCCOc2ccc(c(Cl)c2)c3nc4c(C)cc(C)cc4[nH]3)CC1
CN1CCN(CC1)c2cc(NC3CCCC3)nc(N)n2
CN[C@@H]1CCN(C1)c2cc(N)nc(NCC(C)C)n2
CC(C)(C)c1ccc(SCCc2c[nH]cn2)cc1
NC(=N)SCCc1c[nH]cn1
CC(C)CNc1cc(nc(N)n1)N2CCN(C)CC2
CC(C)CNc1cc(cc(N)n1)N2CCN(C)CC2
CN1CCN(CC1)C(=O)c2cc3sc(Cl)c(C)c3[nH]2
CN[C@@H]1CCN(C1)c2cc(N)nc(NC(C)C)c2
CN[C@@H]1CCN(C1)c2cc(NC(C)C)nc(N)n2
CN1CCN(CC1)c2cc(N)nc(NC3CCCC3)c2
CC(C)Nc1cc(nc(N)n1)N2CCN(C)CC2
Cc1cc(OCCCN2CCc3nc[nH]c3C2)ccc1c4nc5c(C)c(F)ccc5[nH]4
CN[C@@H]1CCN(C1)c2nc(N)nc3c2CCCc4ccccc34
CN[C@@H]1CCN(C1)c2cc(NCC(C)C)nc(N)n2
Clc1ccc(CNC(=N)SCCCc2c[nH]cn2)cc1
N[C@@H]1CCN(C1)c2nc(N)nc3c2CCCc4ccccc34
CN1CCN(CC1)C(=O)c2cc3c(Cl)c(Cl)ccc3[nH]2
Nc1nc(N2CCNCC2)c3CCCc4ccc(F)cc4c3n1
Cc1cc(OCCCNCc2cccnc2)ccc1c3nc4c(C)c(F)ccc4[nH]3
CN[C@@H]1CCN(C1)c2cc(N)nc(NC(C)C)n2
CN1CCN(CC1)c2cc(nc(N)n2)N3CCCC3
CN[C@@H]1CCN(C1)c2cc(N)nc(NC3CCCC3)n2
CN1CCN(CC1)C(=O)c2nc3c(C)c(F)ccc3[nH]2
CN1CCN(CC1)C(=O)c2cc3cccc(C)c3[nH]2
N\C(=N\CCc1ccc(I)cc1)\SCCCc2cnc[nH]2
CN1CCN(CC1)C(=O)c2cc3cccc(N)c3[nH]2
Nc1nc(cc(n1)N2CCNCC2)N3CCCC3
CN1CCN(CC1)C(=O)c2cc3cc(Br)ccc3[nH]2
CN[C@@H]1CCN(C1)c2cc(NC3CCCC3)nc(N)n2
CN1CCCN(CCCOc2ccc(c(Cl)c2)c3nc4c(C)c(C)ccc4[nH]3)CC1
CN1CCN(CC1)c2cc(N)nc(NC3CCCC3)n2
CNC1CN(C1)c2nc(N)nc3c2CCCc4ccccc34
CN1CCN(CC1)C(=O)c2cc3cc(Cl)cc(Cl)c3[nH]2
CN1CCN(CC1)c2cc(NCc3c(Cl)cccc3Cl)nc(N)n2
Cc1nc[nH]c1CSCCNC(=N)NCCCc2c[nH]cn2
CO[C@@H]1CCC2(C)C(CCC3C4CC[C@H](N(C)CCCC(C)C)C4(C)CCC23)C1
CN1CCN(CC1)C(=O)c2cc3cc(F)cc(F)c3[nH]2
Cc1cc(OCCCN2C[C@H]3CCCN[C@H]3C2)ccc1c4nc5c(C)c(F)ccc5[nH]4
CN1CCN(CC1)C(=O)c2cc3cc(N)ccc3[nH]2
CN1CCN(CC1)C(=O)c2cc3cc(F)ccc3[nH]2
CC(C)CNc1nc(N)cc(n1)N2CCN(C)CC2
CN1CCN(CC1)C(=O)c2cc3ccccc3[nH]2
FC(F)(F)c1ccc(SCC(c2ccncc2)c3c[nH]cn3)cc1
CN1CCN(CC1)c2cc(NCc3ccccc3Cl)nc(N)n2
CN1CCN(CC1)C(=O)c2cc3cccc(Cl)c3[nH]2
CN1CCN(CC1)C(=O)c2nc3cc(F)ccc3[nH]2
CNC1CCN(CCCOc2ccc(c(C)c2)c3nc4c(C)c(F)ccc4[nH]3)C1
CN1CCN(CC1)c2cc(NCc3ccccc3)nc(N)n2
CN1CCN(CC1)C(=O)c2cc3scc(C)c3[nH]2
CN1CCN(CCCOc2ccc(c(Cl)c2)c3nc4c(C)cc(C)cc4[nH]3)CC1
C(C1CCNCC1)c2c[nH]cn2
CN1CCN(CC1)C(=O)c2nc3c(Cl)cc(C)cc3[nH]2
CN1CCN(CC1)C(=O)c2cc3cc(O)ccc3[nH]2
CC(C)N(C)c1cc(nc(N)n1)N2CCN(C)CC2
CN1CCN(CC1)c2cc(NCCO)nc(N)n2
CN1CCN(CC1)C(=O)c2cc3cc(Cl)sc3[nH]2
CN1CCN(CC1)c2cc(NCc3ccccc3C)nc(N)n2
CN1CCCN(CCCOc2ccc(cc2Cl)c3nc4cc(ccc4[nH]3)C(C)(C)C)CC1
CN1CCN(CCCOc2ccc(cc2C)c3nc4cc(ccc4[nH]3)C(C)(C)C)CC1
Cc1cc(OCCCN2CC3CCNC3C2)ccc1c4nc5c(C)c(F)ccc5[nH]4
CN1CCN(CC1)C(=O)c2cc3c(C)c(F)ccc3[nH]2
CN1CCN(CCCOc2ccc(c(Cl)c2)c3nc4c(ccc5ccccc45)[nH]3)CC1
CC(C)Nc1cc(cc(N)n1)N2CCN(C)CC2
CN[C@@H]1CCN(C1)c2cc(N)nc(c2)N(C)C(C)C
CN1CCN(CC1)C(=O)c2nc3c(C)cccc3[nH]2
CN1CCN(CC1)C(=O)c2cc3cc(C)cc(C)c3[nH]2
C(C[C@@H]1C[C@H]1c2c[nH]cn2)NCC3CCCCC3
CN1CCN(CC1)C(=O)c2cc3c(Br)cccc3[nH]2
CN1CCN(CCCOc2ccc(c(C)c2)c3nc4c(C)c(F)ccc4[nH]3)CC1
CN1CCN(CC1)C(=O)c2cc3cc(C)cc(Cl)c3[nH]2
CN1CCN(CC1)C(=O)c2nc3ccccc3[nH]2
CN1CCN(CC1)c2cc(nc(N)n2)c3ccc(cc3)C#N
CN[C@@H]1CCN(C1)c2cc(nc(N)n2)N3CCCC3
O=C(N1CCNCC1)c2cc3ccccc3[nH]2
Nc1nc2C(CCCCc2c(n1)N3CCNCC3)c4ccccc4
CN1CCN(CC1)C(=O)c2cc3sc(Cl)cc3[nH]2
Nc1nc(cc(n1)N2CC3CCCNC3C2)N4CCCC4
CN[C@@H]1CCN(C1)c2cc(NCCO)nc(N)n2
CN1CCN(CC1)C(=O)c2cc3cc(C)ccc3[nH]2
CN1CCN(CCCOc2ccc(c(Cl)c2)c3nc4c(C)c(C)ccc4[nH]3)CC1
CN1CCN(CC1)c2cc(NCc3ccc(F)cc3)nc(N)n2
CN1CCN(CC1)C(=O)c2nc3c(F)c(F)ccc3[nH]2
CN[C@@H]1CCN(C1)c2cc(N)nc(NCc3ccccc3)c2
CN[C@@H]1CCN(C1)c2cc(nc(N)n2)N(C)C(C)C
CN[C@@H]1CCN(C1)c2cc(NCc3ccccc3)nc(N)n2
CN1CCN(CC1)C(=O)c2cc3cccc(Br)c3[nH]2
N[C@@H]1CCN(C1)c2cc(nc(N)n2)N3CCCC3
CN1CCN(CCCOc2ccc(cc2Cl)c3nc4cc(ccc4[nH]3)C(C)(C)C)CC1
CN[C@@H]1CCN(C1)c2cc(N)nc(NCc3ccccc3)n2
CN1CCN(CC1)c2cc(NCc3ccc(Cl)cc3)nc(N)n2
Nc1nc(N2CCNCC2)c3CCCc4ccccc4c3n1
Cc1cc(OCCCN2CCCC(N)C2)ccc1c3nc4c(C)c(F)ccc4[nH]3
CN1CC2C(C1)N2CCCOc3ccc(c(C)c3)c4nc5c(C)c(F)ccc5[nH]4
CN[C@@H]1CCN(C1)c2cc(N)nc(c2)N3CCCC3
Cc1cc(OCCCN2CCC(N)C2)ccc1c3nc4c(C)c(F)ccc4[nH]3
CN(C)C1CCN(CCCOc2ccc(c(C)c2)c3nc4c(C)c(F)ccc4[nH]3)C1
Cc1cc(C)nc(N\C(=N\CCc2c[nH]cn2)\N)n1
CN1C2CN(CCCOc3ccc(c(C)c3)c4nc5c(C)c(F)ccc5[nH]4)CC12
CN1CCN(CC1)C(=O)c2cc3ccsc3[nH]2
CN(C)CCCSC(=N)N
CN1CCN(CC1)C(=O)c2cc3sccc3[nH]2
C(NC[C@H]1C[C@@H]1c2c[nH]cn2)C3CCCCC3
CN1CCN(CCCOc2ccc(c(Cl)c2)c3nc4cc(ccc4[nH]3)C(C)(C)C)CC1
CN1CCN(CC1)c2cc(N)nc(c2)N3CCCC3
Clc1ccc(CNC[C@H]2C[C@@H]2c3c[nH]cn3)cc1
CC[C@H](C)CNC(=O)OCCCc1c[nH]cn1
CCC(C)CCNC(=O)OCCCc1c[nH]cn1
CN[C@@H]1CCN(C1)c2cc(N)nc(n2)N3CCCC3
CN1CCN(CC1)c2cc(N)nc(n2)N3CCCC3
Cc1cc(OCCCNCCc2cn(C)cn2)ccc1c3nc4c(C)c(F)ccc4[nH]3
CN1CCN(CC1)C(=O)c2nc3c(Cl)cc(Cl)cc3[nH]2
CN[C@@H]1CCN(C1)c2cc(N)nc(n2)N(C)C(C)C
CN1CCN(CC1)c2cc(nc(N)n2)N3CCc4ccccc4C3
C[C@@H](N)Cc1c[nH]cn1
CN1CCN(CC1)C(=O)c2cc3ccc(Br)cc3[nH]2
CN1CCN(CC1)c2cc(N)nc(NCc3ccccc3)c2
Cc1[nH]cnc1[C@@H]2C[C@H]2CCNCc3ccc(Cl)cc3
CN1CCN(CC1)c2cc(NCc3ccc(Cl)c(Cl)c3)nc(N)n2
Cc1cc(OCCCNCC2CCCCN2)ccc1c3nc4c(C)c(F)ccc4[nH]3
Cc1cc(OCCCCCc2cccnc2)ccc1c3nc4c(C)c(F)ccc4[nH]3
OC(=O)\C=C/C(=O)O.O=C(NCCC1CCCCC1)OCCCc2c[nH]cn2
OC(=O)\C=C/C(=O)O.O=C(NCCC1CC1)OCCCc2c[nH]cn2
CCCC(C)CNC(=O)OCCCc1c[nH]cn1
CC(C)Nc1nc(N)cc(n1)N2CCN(C)CC2
C\N=C(/S)\NCCCCc1c[nH]cn1
CC(C)N(C)c1cc(cc(N)n1)N2CCN(C)CC2
CC1CN(CCN1)C(=O)c2cc3ccccc3[nH]2
CN1CCN(CC1)c2cc(NCc3ccc(C)cc3)nc(N)n2
FC(F)(F)c1ccc(cc1)N2CCC(Cc3c[nH]cn3)CC2
CCOC(=O)c1ccc(NC2=CC(=O)\C(=N/NC(=N)N)\c3ccccc23)cc1
Cc1cc(OCCCN2Cc3cccnc3C2)ccc1c4nc5c(C)c(F)ccc5[nH]4
CN1CCC2CN(CCCOc3ccc(c(C)c3)c4nc5c(C)c(F)ccc5[nH]4)CC12
CN1CCN(CC1)c2cc(NCc3ccc(O)cc3)nc(N)n2
CN1CCN(CC1)C(=O)c2nc3c(N)cccc3[nH]2
CN1CCN(CC1)c2cc(nc(N)n2)N3Cc4ccccc4C3
CN(C)C1CCN(CCCOc2ccc(cc2Cl)c3nc4cc(ccc4[nH]3)C(C)(C)C)C1
CN[C@@H]1CCN(C1)c2cc(N)nc(NCCO)n2
CCN1CCN(CC1)C(=O)c2cc3ccccc3[nH]2
CN1CCN(CC1)c2cc(NCc3cccc(C)c3)nc(N)n2
CN1CCN(CC1)c2cc(N)nc(N)n2
CN1CCN(CC1)c2cc(NCc3cccc(Cl)c3)nc(N)n2
CC[C@@H](C)NC(=O)OCCCc1c[nH]cn1
FC(F)(F)c1ccc(SC[C@H](C2CCNCC2)c3c[nH]cn3)cc1
CN1CCN(CC1)c2cc(NCc3ccc(cc3)C#N)nc(N)n2
CC(C)(C)c1ccc(SCC(c2cccnc2)c3c[nH]cn3)cc1
OC(=O)\C=C/C(=O)O.C=CCCNC(=O)OCCCc1c[nH]cn1
CN1CCN(CC1)C(=O)c2cc3cc(ccc3[nH]2)C(F)(F)F
CN1CCN(CC1)c2cc(NCc3ccccc3)ncn2
OC(=O)\C=C/C(=O)O.C=CCCCNC(=O)OCCCc1c[nH]cn1
CCCC[C@@H](C)NC(=O)OCCCc1c[nH]cn1
CN1CCN(CC1)C(=O)c2nc3cc(ccc3[nH]2)C(F)(F)F
OC(=O)\C=C/C(=O)O.O=C(NCCCC1CCCCC1)OCCCc2c[nH]cn2
CN1CCN(CC1)C(=O)c2nc3cc(C)ccc3[nH]2
CN1CCN(CC1)c2cc(NCc3cccc(c3)[N+](=O)[O-])nc(N)n2
COc1ccc(CNc2cc(nc(N)n2)N3CCN(C)CC3)cc1
CN1CCCC(CNCCCOc2ccc(c(C)c2)c3nc4c(C)c(F)ccc4[nH]3)C1
O=C(C1CC1)c2ccc(OCCCc3c[nH]cn3)cc2
CCC\C=C\CNC(=O)OCCCc1c[nH]cn1.OC(=O)\C=C/C(=O)O
CN1CCN(CC1)c2cc(NCc3ccc(cc3)c4ccccc4)nc(N)n2
CCCCC(CC)CNC(=O)OCCCc1c[nH]cn1
CC(C)(C)c1ccc(SCC(c2ccccn2)c3c[nH]cn3)cc1
CC(C)N(C)c1nc(N)cc(n1)N2CCN(C)CC2
C\C(=C/C(=N\NC(=N)N)/C)\NNC(=N)N
CN1CC2CN(CCCOc3ccc(c(C)c3)c4nc5c(C)c(F)ccc5[nH]4)CC12
NC1=NC(C2=CC=CC=C2)=CC(N3CCN(C)CC3)=N1
O=C(N3CCNCC3)C2=CC1=CC(Cl)=CC=C1N2
NC1=NC(C2=CC=C(C#N)C=C2)=CC(N3CCNCC3)=N1
NC3=NC2=C(C(N4CCN(C)CC4)=N3)CCC1=CC=CC=C12
NC3=NC2=C(C(N4CCNCC4)=N3)CCC1=CC=CC=C12
NC3=NC2=C(C(N4CCNCC4)=N3)CC1=CC=CC=C12
NC3=NC2=C(C(N4CCNCC4)=N3)CCCC1=CC=CC=C12
NC3=NC2=C(C(N4CCNCC4)=N3)CCCC1=CC=C(F)C=C12
ClC(C=C3)=CC=C3NCC[C@H]1[C@@H]([C@@]2=CNC=N2)C1
CC(CC3)CCC3NCC[C@H]1[C@@H]([C@@]2=CNC=N2)C1
ClC(C=C3)=CC=C3NC[C@H]1[C@H]([C@]2=CNC=N2)C1
CC(CC3)CCC3NC[C@H]1[C@H]([C@]2=CNC=N2)C1
CN(CC4)CCN4C2=NC1=CC(Cl)=CC=C1NC3=C2C=C([H])C=C3
CN(CC4)CCN4C2=NC1=CC(Cl)=CC=C1OC3=C2C=C([H])C=C3
CN(CC4)CCN4C2=NC1=CC([H])=CC=C1NC3=C2C=C([H])C=C3
ClC1=CC=C(OC(C=CC=C3)=C3C(N4CCNCC4)=N2)C2=C1
ClC1=CC=C(OC(C=CC=C3)=C3C(N4CCN(CC)CC4)=N2)C2=C1
CN(CC4)CCN4C2=NC1=C([H])C=C(C)C=C1OC3=C2C=CC=C3
CN(CC4)CCN4C2=NC1=CC=CC=C1OC3=C2C=CC=C3
CN(CC4)CCN4C2=NC1=CC(Cl)=CC=C1OC3=C2C=C(F)C=C3
CN(CC4)CCN4C2=NC1=CC(Cl)=CC=C1OC3=C2C=CC(Cl)=C3
CN(CC4)CCN4C2=NC1=CC(Cl)=CC=C1OC3=C2C=CC=C3F
CN(CC4)CCN4C2=NC1=CC=C(Cl)C=C1OC3=C2C=CC=C3
CN(CC4)CCN4C2=NC1=CC=C(Cl)C=C1OC3=C2C=CC=C3Cl
CN(CC4)CCN4C2=NC1=CC=C(Cl)C=C1OC3=C2C=CC=C3F
CN(CC4)CCN4C2=NC1=CC=C(Cl)C=C1OC3=C2C=CC(F)=C3
CNC(NCCCCC1=CNC=N1)=S
S=C(NCCSCC2=C(C)NC=N2)NCCCCC1=CNC=N1
NC4=NC1=C(C(N5CCNCC5)=N4)CCC3=C1[C@@]2([H])[C@](O3)([H])CCCC2
c1(nc[nH]c1)[C@@H]1O[C@@H](CN)CC1
N(/C#N)=C(\NC[C@H]1O[C@@H](c2nc[nH]c2)CC1)NC
c1(nc[nH]c1)[C@@H]1O[C@H](COCc2ccccc2)CC1
n1c(c[nH]c1)CCN
n1c[nH]cc1CCCN
n1c[nH]cc1CCCCN
n1c[nH]cc1CCCCCN
C1[CH]([CH]1CN)c1[nH]cnc1
n1c(c[nH]c1)CC[CH]1CCNCC1
n1c[nH]cc1CCC[CH]1CCNCC1
n1c(c[nH]c1)C[CH]1CNCCC1
n1c(c[nH]c1)CC[CH]1CNCCC1
n1c[nH]cc1CCC[CH]1CNCCC1
n1c[nH]cc1CCC[CH]1NCCCC1
n1c[nH]c(c1)C[CH]1CNCC1
n1c[nH]c(c1)Cc1cnccc1
n1c[nH]c(c1)Cc1ccncc1
n1c[nH]c(c1)CCCc1cnccc1
