# Supplementary material for: Sequential Application of Ligand and Structure Based Modeling Approaches to Index Chemicals for Their hH4R Antagonism
Source: PLoS One. 2014 Oct 16;9(10):e109340. doi: 10.1371/journal.pone.0109340 (PMC4199621; doi:10.1371/journal.pone.0109340)
Supplement: File S3 — ‘S3_hH4R_model used for docking.pdb’ including the coordinates of the hH4R model used for docking purposes. (PDB) [file pone.0109340.s003.pdb]

ATOM      1  N   VAL    16      11.633  13.044  10.987  1.00 50.00      newB N  
ATOM      2  CA  VAL    16      10.254  12.499  11.012  1.00 50.00      newB C  
ATOM      3  C   VAL    16       9.736  12.160  12.427  1.00 50.00      newB C  
ATOM      4  O   VAL    16       8.603  12.479  12.782  1.00 50.00      newB O  
ATOM      5  CB  VAL    16      10.149  11.279  10.070  1.00 50.00      newB C  
ATOM      6  CG1 VAL    16      11.129  10.151  10.428  1.00 50.00      newB C  
ATOM      7  CG2 VAL    16       8.714  10.737   9.993  1.00 50.00      newB C  
ATOM      8  HN1 VAL    16      11.975  13.268  10.053  1.00  0.00      newB H  
ATOM      9  HN2 VAL    16      12.277  12.410  11.461  1.00  0.00      newB H  
ATOM     10  HN3 VAL    16      11.708  13.856  11.599  1.00  0.00      newB H  
ATOM     11  N   THR    17      10.581  11.499  13.214  1.00 50.00      newB N  
ATOM     12  CA  THR    17      10.180  11.044  14.558  1.00 50.00      newB C  
ATOM     13  C   THR    17      10.169  12.201  15.556  1.00 50.00      newB C  
ATOM     14  O   THR    17       9.362  12.200  16.472  1.00 50.00      newB O  
ATOM     15  CB  THR    17      11.054   9.907  15.094  1.00 50.00      newB C  
ATOM     16  CG2 THR    17      10.956   8.665  14.203  1.00 50.00      newB C  
ATOM     17  OG1 THR    17      12.407  10.351  15.203  1.00 50.00      newB O  
ATOM     18  HN  THR    17      11.525  11.303  12.881  1.00  0.00      newB H  
ATOM     19  HG1 THR    17      12.949   9.645  15.536  1.00  0.00      newB H  
ATOM     20  N   LEU    18      10.894  13.267  15.240  1.00 50.00      newB N  
ATOM     21  CA  LEU    18      10.997  14.467  16.089  1.00 50.00      newB C  
ATOM     22  C   LEU    18       9.830  15.451  15.909  1.00 50.00      newB C  
ATOM     23  O   LEU    18       9.933  16.615  16.292  1.00 50.00      newB O  
ATOM     24  CB  LEU    18      12.327  15.152  15.770  1.00 50.00      newB C  
ATOM     25  CG  LEU    18      13.514  14.376  16.341  1.00 50.00      newB C  
ATOM     26  CD1 LEU    18      14.731  14.568  15.437  1.00 50.00      newB C  
ATOM     27  CD2 LEU    18      13.838  14.884  17.747  1.00 50.00      newB C  
ATOM     28  HN  LEU    18      11.409  13.255  14.360  1.00  0.00      newB H  
ATOM     29  N   ALA    19       8.704  14.952  15.401  1.00 50.00      newB N  
ATOM     30  CA  ALA    19       7.490  15.772  15.228  1.00 50.00      newB C  
ATOM     31  C   ALA    19       6.749  15.944  16.559  1.00 50.00      newB C  
ATOM     32  O   ALA    19       6.416  17.051  16.970  1.00 50.00      newB O  
ATOM     33  CB  ALA    19       6.566  15.123  14.195  1.00 50.00      newB C  
ATOM     34  HN  ALA    19       8.681  13.971  15.123  1.00  0.00      newB H  
ATOM     35  N   PHE    20       6.623  14.833  17.279  1.00 50.00      newB N  
ATOM     36  CA  PHE    20       5.940  14.806  18.583  1.00 50.00      newB C  
ATOM     37  C   PHE    20       6.908  14.974  19.762  1.00 50.00      newB C  
ATOM     38  O   PHE    20       6.495  15.281  20.871  1.00 50.00      newB O  
ATOM     39  CB  PHE    20       5.137  13.512  18.726  1.00 50.00      newB C  
ATOM     40  CG  PHE    20       6.028  12.271  18.660  1.00 50.00      newB C  
ATOM     41  CD1 PHE    20       6.475  11.692  19.841  1.00 50.00      newB C  
ATOM     42  CD2 PHE    20       6.227  11.631  17.444  1.00 50.00      newB C  
ATOM     43  CE1 PHE    20       7.067  10.438  19.815  1.00 50.00      newB C  
ATOM     44  CE2 PHE    20       6.816  10.376  17.416  1.00 50.00      newB C  
ATOM     45  CZ  PHE    20       7.197   9.755  18.606  1.00 50.00      newB C  
ATOM     46  HN  PHE    20       7.015  13.965  16.913  1.00  0.00      newB H  
ATOM     47  N   PHE    21       8.202  14.809  19.492  1.00 50.00      newB N  
ATOM     48  CA  PHE    21       9.254  14.899  20.524  1.00 50.00      newB C  
ATOM     49  C   PHE    21       9.318  16.317  21.074  1.00 50.00      newB C  
ATOM     50  O   PHE    21       9.245  16.519  22.282  1.00 50.00      newB O  
ATOM     51  CB  PHE    21      10.626  14.530  19.950  1.00 50.00      newB C  
ATOM     52  CG  PHE    21      10.762  13.050  19.587  1.00 50.00      newB C  
ATOM     53  CD1 PHE    21       9.674  12.301  19.187  1.00 50.00      newB C  
ATOM     54  CD2 PHE    21      12.000  12.417  19.630  1.00 50.00      newB C  
ATOM     55  CE1 PHE    21       9.854  10.990  18.827  1.00 50.00      newB C  
ATOM     56  CE2 PHE    21      12.145  11.075  19.289  1.00 50.00      newB C  
ATOM     57  CZ  PHE    21      11.052  10.345  18.887  1.00 50.00      newB C  
ATOM     58  HN  PHE    21       8.478  14.612  18.530  1.00  0.00      newB H  
ATOM     59  N   MET    22       9.276  17.266  20.143  1.00 50.00      newB N  
ATOM     60  CA  MET    22       9.205  18.701  20.473  1.00 50.00      newB C  
ATOM     61  C   MET    22       7.807  19.107  20.962  1.00 50.00      newB C  
ATOM     62  O   MET    22       7.593  20.134  21.609  1.00 50.00      newB O  
ATOM     63  CB  MET    22       9.584  19.541  19.253  1.00 50.00      newB C  
ATOM     64  CG  MET    22      11.029  19.328  18.786  1.00 50.00      newB C  
ATOM     65  SD  MET    22      12.305  19.822  20.004  1.00 50.00      newB S  
ATOM     66  CE  MET    22      12.703  18.254  20.749  1.00 50.00      newB C  
ATOM     67  HN  MET    22       9.294  16.990  19.161  1.00  0.00      newB H  
ATOM     68  N   SER    23       6.801  18.370  20.541  1.00 50.00      newB N  
ATOM     69  CA  SER    23       5.428  18.647  20.988  1.00 50.00      newB C  
ATOM     70  C   SER    23       5.216  18.205  22.427  1.00 50.00      newB C  
ATOM     71  O   SER    23       4.816  19.021  23.238  1.00 50.00      newB O  
ATOM     72  CB  SER    23       4.383  17.991  20.102  1.00 50.00      newB C  
ATOM     73  OG  SER    23       4.416  18.629  18.830  1.00 50.00      newB O  
ATOM     74  HN  SER    23       6.976  17.598  19.898  1.00  0.00      newB H  
ATOM     75  HG  SER    23       3.762  18.219  18.276  1.00  0.00      newB H  
ATOM     76  N   LEU    24       5.760  17.075  22.833  1.00 50.00      newB N  
ATOM     77  CA  LEU    24       5.603  16.590  24.217  1.00 50.00      newB C  
ATOM     78  C   LEU    24       6.317  17.523  25.212  1.00 50.00      newB C  
ATOM     79  O   LEU    24       5.840  17.768  26.320  1.00 50.00      newB O  
ATOM     80  CB  LEU    24       6.117  15.152  24.293  1.00 50.00      newB C  
ATOM     81  CG  LEU    24       5.866  14.499  25.658  1.00 50.00      newB C  
ATOM     82  CD1 LEU    24       5.816  12.983  25.486  1.00 50.00      newB C  
ATOM     83  CD2 LEU    24       6.982  14.825  26.657  1.00 50.00      newB C  
ATOM     84  HN  LEU    24       6.304  16.521  22.172  1.00  0.00      newB H  
ATOM     85  N   VAL    25       7.442  18.071  24.763  1.00 50.00      newB N  
ATOM     86  CA  VAL    25       8.202  19.056  25.558  1.00 50.00      newB C  
ATOM     87  C   VAL    25       7.369  20.337  25.765  1.00 50.00      newB C  
ATOM     88  O   VAL    25       7.349  20.920  26.848  1.00 50.00      newB O  
ATOM     89  CB  VAL    25       9.580  19.373  24.946  1.00 50.00      newB C  
ATOM     90  CG1 VAL    25      10.422  18.131  24.671  1.00 50.00      newB C  
ATOM     91  CG2 VAL    25       9.509  20.117  23.636  1.00 50.00      newB C  
ATOM     92  HN  VAL    25       7.790  17.803  23.842  1.00  0.00      newB H  
ATOM     93  N   ALA    26       6.626  20.694  24.716  1.00 50.00      newB N  
ATOM     94  CA  ALA    26       5.655  21.797  24.725  1.00 50.00      newB C  
ATOM     95  C   ALA    26       4.487  21.548  25.684  1.00 50.00      newB C  
ATOM     96  O   ALA    26       3.911  22.427  26.313  1.00 50.00      newB O  
ATOM     97  CB  ALA    26       5.060  21.965  23.336  1.00 50.00      newB C  
ATOM     98  HN  ALA    26       6.739  20.166  23.850  1.00  0.00      newB H  
ATOM     99  N   PHE    27       4.121  20.286  25.772  1.00 50.00      newB N  
ATOM    100  CA  PHE    27       2.924  19.880  26.521  1.00 50.00      newB C  
ATOM    101  C   PHE    27       3.120  20.017  28.013  1.00 50.00      newB C  
ATOM    102  O   PHE    27       2.200  20.311  28.766  1.00 50.00      newB O  
ATOM    103  CB  PHE    27       2.541  18.448  26.163  1.00 50.00      newB C  
ATOM    104  CG  PHE    27       1.953  18.350  24.753  1.00 50.00      newB C  
ATOM    105  CD1 PHE    27       2.300  19.242  23.740  1.00 50.00      newB C  
ATOM    106  CD2 PHE    27       1.077  17.328  24.444  1.00 50.00      newB C  
ATOM    107  CE1 PHE    27       1.862  19.113  22.448  1.00 50.00      newB C  
ATOM    108  CE2 PHE    27       0.588  17.211  23.147  1.00 50.00      newB C  
ATOM    109  CZ  PHE    27       0.991  18.091  22.145  1.00 50.00      newB C  
ATOM    110  HN  PHE    27       4.683  19.572  25.308  1.00  0.00      newB H  
ATOM    111  N   ALA    28       4.349  19.797  28.431  1.00 50.00      newB N  
ATOM    112  CA  ALA    28       4.599  19.859  29.862  1.00 50.00      newB C  
ATOM    113  C   ALA    28       5.021  21.265  30.327  1.00 50.00      newB C  
ATOM    114  O   ALA    28       4.627  21.676  31.415  1.00 50.00      newB O  
ATOM    115  CB  ALA    28       5.426  18.625  30.211  1.00 50.00      newB C  
ATOM    116  HN  ALA    28       5.100  19.590  27.773  1.00  0.00      newB H  
ATOM    117  N   ILE    29       5.556  22.082  29.413  1.00 50.00      newB N  
ATOM    118  CA  ILE    29       5.831  23.517  29.680  1.00 50.00      newB C  
ATOM    119  C   ILE    29       4.540  24.312  29.952  1.00 50.00      newB C  
ATOM    120  O   ILE    29       4.534  25.216  30.789  1.00 50.00      newB O  
ATOM    121  CB  ILE    29       6.596  24.232  28.547  1.00 50.00      newB C  
ATOM    122  CG1 ILE    29       5.832  24.162  27.236  1.00 50.00      newB C  
ATOM    123  CG2 ILE    29       8.024  23.754  28.339  1.00 50.00      newB C  
ATOM    124  CD1 ILE    29       6.583  24.566  25.974  1.00 50.00      newB C  
ATOM    125  HN  ILE    29       5.785  21.704  28.494  1.00  0.00      newB H  
ATOM    126  N   MET    30       3.465  23.931  29.255  1.00 50.00      newB N  
ATOM    127  CA  MET    30       2.156  24.595  29.399  1.00 50.00      newB C  
ATOM    128  C   MET    30       1.527  24.322  30.775  1.00 50.00      newB C  
ATOM    129  O   MET    30       0.665  25.054  31.238  1.00 50.00      newB O  
ATOM    130  CB  MET    30       1.200  24.186  28.271  1.00 50.00      newB C  
ATOM    131  CG  MET    30       0.784  22.718  28.359  1.00 50.00      newB C  
ATOM    132  SD  MET    30      -0.329  22.110  27.045  1.00 50.00      newB S  
ATOM    133  CE  MET    30       0.693  22.332  25.605  1.00 50.00      newB C  
ATOM    134  HN  MET    30       3.553  23.154  28.600  1.00  0.00      newB H  
ATOM    135  N   LEU    31       1.928  23.233  31.413  1.00 50.00      newB N  
ATOM    136  CA  LEU    31       1.359  22.860  32.714  1.00 50.00      newB C  
ATOM    137  C   LEU    31       2.352  23.132  33.847  1.00 50.00      newB C  
ATOM    138  O   LEU    31       1.954  23.623  34.894  1.00 50.00      newB O  
ATOM    139  CB  LEU    31       0.911  21.395  32.658  1.00 50.00      newB C  
ATOM    140  CG  LEU    31       0.257  20.905  33.958  1.00 50.00      newB C  
ATOM    141  CD1 LEU    31      -0.613  19.687  33.660  1.00 50.00      newB C  
ATOM    142  CD2 LEU    31       1.297  20.478  35.002  1.00 50.00      newB C  
ATOM    143  HN  LEU    31       2.646  22.642  30.993  1.00  0.00      newB H  
TER     144      LEU    31 
ATOM    145  N   ASN    33       4.834  25.358  34.108  1.00 50.00      newB N  
ATOM    146  CA  ASN    33       4.851  26.808  34.395  1.00 50.00      newB C  
ATOM    147  C   ASN    33       3.532  27.314  34.992  1.00 50.00      newB C  
ATOM    148  O   ASN    33       3.529  28.205  35.840  1.00 50.00      newB O  
ATOM    149  CB  ASN    33       5.197  27.630  33.153  1.00 50.00      newB C  
ATOM    150  CG  ASN    33       6.709  27.752  32.966  1.00 50.00      newB C  
ATOM    151  ND2 ASN    33       7.220  27.092  31.951  1.00 50.00      newB N  
ATOM    152  OD1 ASN    33       7.404  28.424  33.716  1.00 50.00      newB O  
ATOM    153  HN1 ASN    33       4.603  24.810  34.937  1.00  0.00      newB H  
ATOM    154  HN2 ASN    33       5.714  25.051  33.694  1.00  0.00      newB H  
ATOM    155  HN3 ASN    33       4.208  25.141  33.333  1.00  0.00      newB H  
ATOM    156 1HD2 ASN    33       8.229  27.173  31.826  1.00  0.00      newB H  
ATOM    157 2HD2 ASN    33       6.641  26.532  31.326  1.00  0.00      newB H  
ATOM    158  N   ALA    34       2.434  26.680  34.583  1.00 50.00      newB N  
ATOM    159  CA  ALA    34       1.088  26.951  35.125  1.00 50.00      newB C  
ATOM    160  C   ALA    34       0.927  26.448  36.572  1.00 50.00      newB C  
ATOM    161  O   ALA    34       0.188  26.964  37.406  1.00 50.00      newB O  
ATOM    162  CB  ALA    34       0.027  26.308  34.232  1.00 50.00      newB C  
ATOM    163  HN  ALA    34       2.528  25.970  33.857  1.00  0.00      newB H  
TER     164      ALA    34 
ATOM    165  N   ILE    37       2.560  29.050  38.799  1.00 50.00      newB N  
ATOM    166  CA  ILE    37       1.691  30.241  38.899  1.00 50.00      newB C  
ATOM    167  C   ILE    37       0.507  30.010  39.857  1.00 50.00      newB C  
ATOM    168  O   ILE    37       0.057  30.929  40.539  1.00 50.00      newB O  
ATOM    169  CB  ILE    37       1.201  30.711  37.515  1.00 50.00      newB C  
ATOM    170  CG1 ILE    37       0.227  29.707  36.893  1.00 50.00      newB C  
ATOM    171  CG2 ILE    37       2.394  31.020  36.598  1.00 50.00      newB C  
ATOM    172  CD1 ILE    37      -0.395  30.029  35.534  1.00 50.00      newB C  
ATOM    173  HN1 ILE    37       2.884  28.739  39.715  1.00  0.00      newB H  
ATOM    174  HN2 ILE    37       3.342  29.213  38.164  1.00  0.00      newB H  
ATOM    175  HN3 ILE    37       2.098  28.295  38.293  1.00  0.00      newB H  
TER     176      ILE    37 
ATOM    177  N   PHE    53       9.541  37.484  41.695  1.00 50.00      newB N  
ATOM    178  CA  PHE    53      10.513  37.397  40.619  1.00 50.00      newB C  
ATOM    179  C   PHE    53      10.525  36.040  39.910  1.00 50.00      newB C  
ATOM    180  O   PHE    53      10.890  35.917  38.744  1.00 50.00      newB O  
ATOM    181  CB  PHE    53      11.806  37.714  41.325  1.00 99.99      newB C  
ATOM    182  CG  PHE    53      12.060  39.161  41.721  1.00 99.99      newB C  
ATOM    183  CD1 PHE    53      11.340  40.198  41.185  1.00 99.99      newB C  
ATOM    184  CD2 PHE    53      12.923  39.442  42.746  1.00 99.99      newB C  
ATOM    185  CE1 PHE    53      11.382  41.502  41.598  1.00 99.99      newB C  
ATOM    186  CE2 PHE    53      12.979  40.754  43.189  1.00 99.99      newB C  
ATOM    187  CZ  PHE    53      12.228  41.780  42.641  1.00 99.99      newB C  
ATOM    188  HN1 PHE    53       9.533  38.388  42.167  1.00  0.00      newB H  
ATOM    189  HN2 PHE    53       9.678  36.728  42.366  1.00  0.00      newB H  
ATOM    190  HN3 PHE    53       8.608  37.246  41.358  1.00  0.00      newB H  
ATOM    191  N   PHE    54      10.041  35.050  40.649  1.00 50.00      newB N  
ATOM    192  CA  PHE    54       9.929  33.664  40.171  1.00 50.00      newB C  
ATOM    193  C   PHE    54       8.631  33.528  39.384  1.00 50.00      newB C  
ATOM    194  O   PHE    54       8.548  32.757  38.432  1.00 50.00      newB O  
ATOM    195  CB  PHE    54       9.931  32.695  41.359  1.00 50.00      newB C  
ATOM    196  CG  PHE    54      11.257  32.673  42.127  1.00 50.00      newB C  
ATOM    197  CD1 PHE    54      12.089  33.790  42.213  1.00 50.00      newB C  
ATOM    198  CD2 PHE    54      11.643  31.494  42.751  1.00 50.00      newB C  
ATOM    199  CE1 PHE    54      13.279  33.760  42.891  1.00 50.00      newB C  
ATOM    200  CE2 PHE    54      12.842  31.458  43.437  1.00 50.00      newB C  
ATOM    201  CZ  PHE    54      13.639  32.580  43.497  1.00 50.00      newB C  
ATOM    202  HN  PHE    54       9.731  35.261  41.597  1.00  0.00      newB H  
ATOM    203  N   LEU    55       7.676  34.377  39.754  1.00 50.00      newB N  
ATOM    204  CA  LEU    55       6.369  34.449  39.097  1.00 50.00      newB C  
ATOM    205  C   LEU    55       6.542  35.009  37.689  1.00 50.00      newB C  
ATOM    206  O   LEU    55       6.138  34.399  36.706  1.00 50.00      newB O  
ATOM    207  CB  LEU    55       5.444  35.320  39.949  1.00 50.00      newB C  
ATOM    208  CG  LEU    55       4.015  35.389  39.402  1.00 50.00      newB C  
ATOM    209  CD1 LEU    55       3.062  35.712  40.549  1.00 50.00      newB C  
ATOM    210  CD2 LEU    55       3.863  36.488  38.344  1.00 50.00      newB C  
ATOM    211  HN  LEU    55       7.863  35.008  40.533  1.00  0.00      newB H  
ATOM    212  N   ASN    56       7.257  36.112  37.603  1.00 50.00      newB N  
ATOM    213  CA  ASN    56       7.474  36.674  36.276  1.00 50.00      newB C  
ATOM    214  C   ASN    56       8.296  35.802  35.352  1.00 50.00      newB C  
ATOM    215  O   ASN    56       8.194  35.862  34.121  1.00 50.00      newB O  
ATOM    216  CB  ASN    56       8.295  37.878  36.532  1.00 99.99      newB C  
ATOM    217  CG  ASN    56       8.287  38.622  35.261  1.00 99.99      newB C  
ATOM    218  ND2 ASN    56       9.485  39.362  35.031  1.00 99.99      newB N  
ATOM    219  OD1 ASN    56       7.386  38.901  34.804  1.00 99.99      newB O  
ATOM    220  HN  ASN    56       7.645  36.557  38.435  1.00  0.00      newB H  
ATOM    221  N   LEU    57       9.259  35.108  35.922  1.00 50.00      newB N  
ATOM    222  CA  LEU    57      10.050  34.170  35.128  1.00 50.00      newB C  
ATOM    223  C   LEU    57       9.167  33.041  34.569  1.00 50.00      newB C  
ATOM    224  O   LEU    57       9.339  32.585  33.441  1.00 50.00      newB O  
ATOM    225  CB  LEU    57      11.160  33.608  36.003  1.00 50.00      newB C  
ATOM    226  CG  LEU    57      12.124  32.753  35.181  1.00 50.00      newB C  
ATOM    227  CD1 LEU    57      12.919  33.599  34.182  1.00 50.00      newB C  
ATOM    228  CD2 LEU    57      13.053  31.995  36.124  1.00 50.00      newB C  
ATOM    229  HN  LEU    57       9.453  35.225  36.917  1.00  0.00      newB H  
ATOM    230  N   ALA    58       8.212  32.625  35.391  1.00 50.00      newB N  
ATOM    231  CA  ALA    58       7.239  31.583  35.027  1.00 50.00      newB C  
ATOM    232  C   ALA    58       6.237  32.078  33.979  1.00 50.00      newB C  
ATOM    233  O   ALA    58       5.738  31.303  33.168  1.00 50.00      newB O  
ATOM    234  CB  ALA    58       6.492  31.117  36.276  1.00 50.00      newB C  
ATOM    235  HN  ALA    58       8.150  33.047  36.318  1.00  0.00      newB H  
ATOM    236  N   ILE    59       5.983  33.384  33.983  1.00 50.00      newB N  
ATOM    237  CA  ILE    59       5.055  33.995  33.015  1.00 50.00      newB C  
ATOM    238  C   ILE    59       5.695  34.051  31.622  1.00 50.00      newB C  
ATOM    239  O   ILE    59       5.149  33.514  30.663  1.00 50.00      newB O  
ATOM    240  CB  ILE    59       4.537  35.367  33.470  1.00 50.00      newB C  
ATOM    241  CG1 ILE    59       5.602  36.448  33.435  1.00 50.00      newB C  
ATOM    242  CG2 ILE    59       3.879  35.261  34.854  1.00 50.00      newB C  
ATOM    243  CD1 ILE    59       5.069  37.776  33.952  1.00 50.00      newB C  
ATOM    244  HN  ILE    59       6.442  33.977  34.674  1.00  0.00      newB H  
ATOM    245  N   SER    60       6.937  34.535  31.581  1.00 50.00      newB N  
ATOM    246  CA  SER    60       7.732  34.613  30.344  1.00 50.00      newB C  
ATOM    247  C   SER    60       7.962  33.218  29.756  1.00 50.00      newB C  
ATOM    248  O   SER    60       7.793  33.019  28.554  1.00 50.00      newB O  
ATOM    249  CB  SER    60       9.078  35.291  30.610  1.00 50.00      newB C  
ATOM    250  OG  SER    60       9.777  34.589  31.639  1.00 50.00      newB O  
ATOM    251  HN  SER    60       7.357  34.867  32.449  1.00  0.00      newB H  
ATOM    252  HG  SER    60      10.613  35.010  31.804  1.00  0.00      newB H  
ATOM    253  N   ASP    61       8.163  32.247  30.646  1.00 50.00      newB N  
ATOM    254  CA  ASP    61       8.313  30.836  30.258  1.00 50.00      newB C  
ATOM    255  C   ASP    61       6.995  30.140  29.894  1.00 50.00      newB C  
ATOM    256  O   ASP    61       6.978  29.150  29.167  1.00 50.00      newB O  
ATOM    257  CB  ASP    61       9.082  30.061  31.329  1.00 50.00      newB C  
ATOM    258  CG  ASP    61      10.575  30.412  31.312  1.00 50.00      newB C  
ATOM    259  OD1 ASP    61      11.094  30.773  30.226  1.00 50.00      newB O  
ATOM    260  OD2 ASP    61      11.208  30.282  32.384  1.00 50.00      newB O1-
ATOM    261  HN  ASP    61       8.215  32.492  31.635  1.00  0.00      newB H  
ATOM    262  N   PHE    62       5.880  30.696  30.349  1.00 50.00      newB N  
ATOM    263  CA  PHE    62       4.560  30.157  29.991  1.00 50.00      newB C  
ATOM    264  C   PHE    62       4.173  30.576  28.575  1.00 50.00      newB C  
ATOM    265  O   PHE    62       3.749  29.761  27.764  1.00 50.00      newB O  
ATOM    266  CB  PHE    62       3.484  30.617  30.974  1.00 50.00      newB C  
ATOM    267  CG  PHE    62       2.136  29.984  30.623  1.00 50.00      newB C  
ATOM    268  CD1 PHE    62       1.876  28.679  31.010  1.00 50.00      newB C  
ATOM    269  CD2 PHE    62       1.163  30.720  29.956  1.00 50.00      newB C  
ATOM    270  CE1 PHE    62       0.633  28.132  30.738  1.00 50.00      newB C  
ATOM    271  CE2 PHE    62      -0.080  30.158  29.689  1.00 50.00      newB C  
ATOM    272  CZ  PHE    62      -0.348  28.857  30.085  1.00 50.00      newB C  
ATOM    273  HN  PHE    62       5.940  31.512  30.958  1.00  0.00      newB H  
ATOM    274  N   PHE    63       4.445  31.834  28.257  1.00 50.00      newB N  
ATOM    275  CA  PHE    63       4.088  32.348  26.934  1.00 50.00      newB C  
ATOM    276  C   PHE    63       4.923  31.625  25.878  1.00 50.00      newB C  
ATOM    277  O   PHE    63       4.354  31.043  24.959  1.00 50.00      newB O  
ATOM    278  CB  PHE    63       4.363  33.832  26.873  1.00 50.00      newB C  
ATOM    279  CG  PHE    63       3.649  34.825  27.762  1.00 50.00      newB C  
ATOM    280  CD1 PHE    63       3.099  34.383  28.944  1.00 50.00      newB C  
ATOM    281  CD2 PHE    63       3.556  36.159  27.381  1.00 50.00      newB C  
ATOM    282  CE1 PHE    63       2.429  35.252  29.764  1.00 50.00      newB C  
ATOM    283  CE2 PHE    63       2.885  37.042  28.213  1.00 50.00      newB C  
ATOM    284  CZ  PHE    63       2.320  36.582  29.396  1.00 50.00      newB C  
ATOM    285  HN  PHE    63       4.903  32.444  28.934  1.00  0.00      newB H  
ATOM    286  N   VAL    64       6.171  31.334  26.233  1.00 50.00      newB N  
ATOM    287  CA  VAL    64       7.057  30.510  25.394  1.00 50.00      newB C  
ATOM    288  C   VAL    64       6.411  29.150  25.134  1.00 50.00      newB C  
ATOM    289  O   VAL    64       6.390  28.750  23.981  1.00 50.00      newB O  
ATOM    290  CB  VAL    64       8.445  30.338  26.022  1.00 50.00      newB C  
ATOM    291  CG1 VAL    64       9.348  29.397  25.214  1.00 50.00      newB C  
ATOM    292  CG2 VAL    64       9.148  31.692  26.093  1.00 50.00      newB C  
ATOM    293  HN  VAL    64       6.527  31.695  27.118  1.00  0.00      newB H  
ATOM    294  N   GLY    65       5.743  28.607  26.142  1.00 50.00      newB N  
ATOM    295  CA  GLY    65       5.040  27.324  26.073  1.00 50.00      newB C  
ATOM    296  C   GLY    65       3.798  27.247  25.196  1.00 50.00      newB C  
ATOM    297  O   GLY    65       3.612  26.311  24.422  1.00 50.00      newB O  
ATOM    298  HN  GLY    65       5.717  29.117  27.025  1.00  0.00      newB H  
ATOM    299  N   VAL    66       2.993  28.282  25.347  1.00 50.00      newB N  
ATOM    300  CA  VAL    66       1.662  28.349  24.722  1.00 50.00      newB C  
ATOM    301  C   VAL    66       1.655  29.022  23.341  1.00 50.00      newB C  
ATOM    302  O   VAL    66       0.819  28.708  22.501  1.00 50.00      newB O  
ATOM    303  CB  VAL    66       0.673  29.019  25.695  1.00 50.00      newB C  
ATOM    304  CG1 VAL    66       1.071  30.454  26.061  1.00 50.00      newB C  
ATOM    305  CG2 VAL    66      -0.762  28.981  25.155  1.00 50.00      newB C  
ATOM    306  HN  VAL    66       3.306  29.066  25.919  1.00  0.00      newB H  
ATOM    307  N   ILE    67       2.528  30.004  23.161  1.00 50.00      newB N  
ATOM    308  CA  ILE    67       2.489  30.845  21.950  1.00 50.00      newB C  
ATOM    309  C   ILE    67       3.717  30.582  21.085  1.00 50.00      newB C  
ATOM    310  O   ILE    67       3.609  30.370  19.881  1.00 50.00      newB O  
ATOM    311  CB  ILE    67       2.397  32.350  22.284  1.00 50.00      newB C  
ATOM    312  CG1 ILE    67       3.679  32.862  22.952  1.00 50.00      newB C  
ATOM    313  CG2 ILE    67       1.149  32.644  23.126  1.00 50.00      newB C  
ATOM    314  CD1 ILE    67       3.739  34.305  23.388  1.00 50.00      newB C  
ATOM    315  HN  ILE    67       3.238  30.181  23.872  1.00  0.00      newB H  
ATOM    316  N   SER    68       4.864  30.586  21.759  1.00 50.00      newB N  
ATOM    317  CA  SER    68       6.153  30.493  21.105  1.00 50.00      newB C  
ATOM    318  C   SER    68       6.168  29.092  20.497  1.00 50.00      newB C  
ATOM    319  O   SER    68       5.701  28.922  19.376  1.00 50.00      newB O  
ATOM    320  CB  SER    68       7.290  30.838  22.088  1.00 50.00      newB C  
ATOM    321  OG  SER    68       8.596  30.871  21.502  1.00 50.00      newB O  
ATOM    322  HN  SER    68       4.835  30.657  22.776  1.00  0.00      newB H  
ATOM    323  HG  SER    68       9.296  31.084  22.108  1.00  0.00      newB H  
ATOM    324  N   ILE    69       6.223  28.117  21.395  1.00 50.00      newB N  
ATOM    325  CA  ILE    69       6.466  26.704  21.079  1.00 50.00      newB C  
ATOM    326  C   ILE    69       5.532  26.105  20.014  1.00 50.00      newB C  
ATOM    327  O   ILE    69       6.049  25.507  19.065  1.00 50.00      newB O  
ATOM    328  CB  ILE    69       6.412  25.871  22.370  1.00 50.00      newB C  
ATOM    329  CG1 ILE    69       7.447  26.280  23.405  1.00 50.00      newB C  
ATOM    330  CG2 ILE    69       6.657  24.409  22.068  1.00 50.00      newB C  
ATOM    331  CD1 ILE    69       8.888  26.388  22.946  1.00 50.00      newB C  
ATOM    332  HN  ILE    69       6.087  28.367  22.375  1.00  0.00      newB H  
ATOM    333  N   PRO    70       4.206  26.197  20.208  1.00 50.00      newB N  
ATOM    334  CA  PRO    70       3.234  25.569  19.314  1.00 50.00      newB C  
ATOM    335  C   PRO    70       3.388  26.087  17.909  1.00 50.00      newB C  
ATOM    336  O   PRO    70       3.276  25.234  17.056  1.00 50.00      newB O  
ATOM    337  CB  PRO    70       1.854  25.965  19.818  1.00 50.00      newB C  
ATOM    338  CG  PRO    70       2.111  26.122  21.306  1.00 50.00      newB C  
ATOM    339  CD  PRO    70       3.473  26.808  21.330  1.00 50.00      newB C  
ATOM    340  N   LEU    71       3.629  27.375  17.723  1.00 50.00      newB N  
ATOM    341  CA  LEU    71       3.802  28.045  16.423  1.00 50.00      newB C  
ATOM    342  C   LEU    71       5.095  27.690  15.688  1.00 50.00      newB C  
ATOM    343  O   LEU    71       5.150  27.671  14.461  1.00 50.00      newB O  
ATOM    344  CB  LEU    71       3.721  29.554  16.652  1.00 50.00      newB C  
ATOM    345  CG  LEU    71       2.274  30.085  16.687  1.00 50.00      newB C  
ATOM    346  CD1 LEU    71       1.468  29.528  17.852  1.00 50.00      newB C  
ATOM    347  CD2 LEU    71       2.197  31.610  16.777  1.00 50.00      newB C  
ATOM    348  HN  LEU    71       3.702  27.957  18.557  1.00  0.00      newB H  
ATOM    349  N   TYR    72       6.086  27.283  16.460  1.00 50.00      newB N  
ATOM    350  CA  TYR    72       7.365  26.845  15.887  1.00 50.00      newB C  
ATOM    351  C   TYR    72       7.369  25.401  15.382  1.00 50.00      newB C  
ATOM    352  O   TYR    72       8.122  25.055  14.481  1.00 50.00      newB O  
ATOM    353  CB  TYR    72       8.434  26.978  16.929  1.00 99.99      newB C  
ATOM    354  CG  TYR    72       8.740  28.457  17.230  1.00 99.99      newB C  
ATOM    355  CD1 TYR    72       8.132  28.947  18.355  1.00 99.99      newB C  
ATOM    356  CD2 TYR    72       9.787  29.133  16.681  1.00 99.99      newB C  
ATOM    357  CE1 TYR    72       8.480  30.212  18.834  1.00 99.99      newB C  
ATOM    358  CE2 TYR    72      10.188  30.398  17.263  1.00 99.99      newB C  
ATOM    359  CZ  TYR    72       9.486  30.937  18.305  1.00 99.99      newB C  
ATOM    360  OH  TYR    72       9.390  32.298  18.431  1.00 99.99      newB O  
ATOM    361  HN  TYR    72       5.961  27.273  17.472  1.00  0.00      newB H  
ATOM    362  HH  TYR    72      10.099  32.809  18.058  1.00  0.00      newB H  
ATOM    363  N   ILE    73       6.515  24.576  15.982  1.00 50.00      newB N  
ATOM    364  CA  ILE    73       6.281  23.190  15.510  1.00 50.00      newB C  
ATOM    365  C   ILE    73       5.668  23.146  14.079  1.00 50.00      newB C  
ATOM    366  O   ILE    73       6.034  22.289  13.270  1.00 50.00      newB O  
ATOM    367  CB  ILE    73       5.377  22.447  16.514  1.00 50.00      newB C  
ATOM    368  CG1 ILE    73       5.968  22.527  17.932  1.00 50.00      newB C  
ATOM    369  CG2 ILE    73       5.178  20.985  16.076  1.00 50.00      newB C  
ATOM    370  CD1 ILE    73       5.053  21.967  19.027  1.00 50.00      newB C  
ATOM    371  HN  ILE    73       6.002  24.910  16.798  1.00  0.00      newB H  
ATOM    372  N   PRO    74       4.729  24.025  13.719  1.00 50.00      newB N  
ATOM    373  CA  PRO    74       4.076  24.146  12.417  1.00 50.00      newB C  
ATOM    374  C   PRO    74       5.119  24.414  11.359  1.00 50.00      newB C  
ATOM    375  O   PRO    74       5.089  23.652  10.413  1.00 50.00      newB O  
ATOM    376  CB  PRO    74       3.163  25.369  12.491  1.00 50.00      newB C  
ATOM    377  CG  PRO    74       2.748  25.386  13.945  1.00 50.00      newB C  
ATOM    378  CD  PRO    74       4.065  24.984  14.566  1.00 50.00      newB C  
ATOM    379  N   HIS    75       6.127  25.231  11.658  1.00 50.00      newB N  
ATOM    380  CA  HIS    75       7.219  25.541  10.711  1.00 50.00      newB C  
ATOM    381  C   HIS    75       8.071  24.320  10.341  1.00 50.00      newB C  
ATOM    382  O   HIS    75       8.748  24.305   9.318  1.00 50.00      newB O  
ATOM    383  CB  HIS    75       8.113  26.654  11.258  1.00 50.00      newB C  
ATOM    384  CG  HIS    75       7.357  27.983  11.312  1.00 50.00      newB C  
ATOM    385  CD2 HIS    75       7.004  28.637  12.413  1.00 50.00      newB C  
ATOM    386  ND1 HIS    75       7.028  28.734  10.266  1.00 50.00      newB N  
ATOM    387  CE1 HIS    75       6.468  29.850  10.724  1.00 50.00      newB C  
ATOM    388  NE2 HIS    75       6.454  29.792  12.052  1.00 50.00      newB N  
ATOM    389  HN  HIS    75       6.147  25.662  12.582  1.00  0.00      newB H  
ATOM    390  HD1 HIS    75       7.178  28.497   9.285  1.00  0.00      newB H  
ATOM    391  HE2 HIS    75       6.087  30.506  12.681  1.00  0.00      newB H  
ATOM    392  N   THR    76       8.036  23.317  11.211  1.00 50.00      newB N  
ATOM    393  CA  THR    76       8.771  22.056  10.992  1.00 50.00      newB C  
ATOM    394  C   THR    76       7.907  21.037  10.236  1.00 50.00      newB C  
ATOM    395  O   THR    76       8.424  20.133   9.584  1.00 50.00      newB O  
ATOM    396  CB  THR    76       9.260  21.454  12.316  1.00 50.00      newB C  
ATOM    397  CG2 THR    76      10.082  22.458  13.134  1.00 50.00      newB C  
ATOM    398  OG1 THR    76       8.159  20.960  13.079  1.00 50.00      newB O  
ATOM    399  HN  THR    76       7.481  23.422  12.061  1.00  0.00      newB H  
ATOM    400  HG1 THR    76       8.462  20.587  13.899  1.00  0.00      newB H  
ATOM    401  N   LEU    77       6.593  21.183  10.396  1.00 50.00      newB N  
ATOM    402  CA  LEU    77       5.608  20.315   9.749  1.00 50.00      newB C  
ATOM    403  C   LEU    77       5.278  20.861   8.360  1.00 50.00      newB C  
ATOM    404  O   LEU    77       5.437  20.088   7.427  1.00 50.00      newB O  
ATOM    405  CB  LEU    77       4.352  20.232  10.613  1.00 50.00      newB C  
ATOM    406  CG  LEU    77       3.506  19.017  10.234  1.00 50.00      newB C  
ATOM    407  CD1 LEU    77       3.422  18.063  11.426  1.00 50.00      newB C  
ATOM    408  CD2 LEU    77       2.110  19.455   9.793  1.00 50.00      newB C  
ATOM    409  HN  LEU    77       6.257  21.935  10.998  1.00  0.00      newB H  
ATOM    410  N   PHE    78       5.057  22.175   8.268  1.00 99.99      newB N  
ATOM    411  CA  PHE    78       4.727  22.964   7.065  1.00 99.99      newB C  
ATOM    412  C   PHE    78       5.140  24.435   7.246  1.00 99.99      newB C  
ATOM    413  O   PHE    78       5.373  24.932   8.341  1.00 99.99      newB O  
ATOM    414  CB  PHE    78       3.221  22.888   6.773  1.00 99.99      newB C  
ATOM    415  CG  PHE    78       2.724  21.486   6.389  1.00 99.99      newB C  
ATOM    416  CD1 PHE    78       3.546  20.586   5.719  1.00 99.99      newB C  
ATOM    417  CD2 PHE    78       1.441  21.097   6.738  1.00 99.99      newB C  
ATOM    418  CE1 PHE    78       3.127  19.291   5.455  1.00 99.99      newB C  
ATOM    419  CE2 PHE    78       0.997  19.814   6.434  1.00 99.99      newB C  
ATOM    420  CZ  PHE    78       1.845  18.906   5.808  1.00 99.99      newB C  
ATOM    421  HN  PHE    78       5.125  22.700   9.140  1.00  0.00      newB H  
ATOM    422  N   GLU    79       5.277  25.145   6.142  1.00 99.99      newB N  
ATOM    423  CA  GLU    79       5.722  26.554   6.190  1.00 99.99      newB C  
ATOM    424  C   GLU    79       4.586  27.541   6.469  1.00 99.99      newB C  
ATOM    425  O   GLU    79       4.707  28.437   7.305  1.00 99.99      newB O  
ATOM    426  CB  GLU    79       6.466  26.936   4.910  1.00 99.99      newB C  
ATOM    427  CG  GLU    79       5.629  26.667   3.661  1.00 99.99      newB C  
ATOM    428  CD  GLU    79       6.340  27.068   2.382  1.00 99.99      newB C  
ATOM    429  OE1 GLU    79       7.295  26.341   2.041  1.00 99.99      newB O  
ATOM    430  OE2 GLU    79       5.918  28.089   1.800  1.00 99.99      newB O1-
ATOM    431  HN  GLU    79       5.072  24.714   5.240  1.00  0.00      newB H  
ATOM    432  N   TRP    80       3.489  27.365   5.737  1.00 99.99      newB N  
ATOM    433  CA  TRP    80       2.297  28.199   5.906  1.00 99.99      newB C  
ATOM    434  C   TRP    80       1.883  28.053   7.383  1.00 99.99      newB C  
ATOM    435  O   TRP    80       2.160  27.034   8.012  1.00 99.99      newB O  
ATOM    436  CB  TRP    80       1.262  27.666   4.918  1.00 99.99      newB C  
ATOM    437  CG  TRP    80       1.643  27.755   3.447  1.00 99.99      newB C  
ATOM    438  CD1 TRP    80       1.354  28.777   2.652  1.00 99.99      newB C  
ATOM    439  CD2 TRP    80       2.284  26.785   2.696  1.00 99.99      newB C  
ATOM    440  CE2 TRP    80       2.385  27.314   1.420  1.00 99.99      newB C  
ATOM    441  CE3 TRP    80       2.767  25.510   2.974  1.00 99.99      newB C  
ATOM    442  NE1 TRP    80       1.805  28.512   1.428  1.00 99.99      newB N  
ATOM    443  CZ2 TRP    80       2.993  26.578   0.414  1.00 99.99      newB C  
ATOM    444  CZ3 TRP    80       3.376  24.775   1.964  1.00 99.99      newB C  
ATOM    445  CH2 TRP    80       3.492  25.311   0.686  1.00 99.99      newB C  
ATOM    446  HN  TRP    80       3.478  26.625   5.035  1.00  0.00      newB H  
ATOM    447  HE1 TRP    80       1.719  29.131   0.622  1.00  0.00      newB H  
ATOM    448  N   ASP    81       1.248  29.051   7.981  1.00 50.00      newB N  
ATOM    449  CA  ASP    81      -0.196  29.362   7.832  1.00 50.00      newB C  
ATOM    450  C   ASP    81      -0.646  30.534   8.739  1.00 50.00      newB C  
ATOM    451  O   ASP    81      -1.831  30.698   9.019  1.00 50.00      newB O  
ATOM    452  CB  ASP    81      -1.037  28.118   8.195  1.00 50.00      newB C  
ATOM    453  CG  ASP    81      -0.703  26.840   7.410  1.00 50.00      newB C  
ATOM    454  OD1 ASP    81      -1.055  26.813   6.215  1.00 50.00      newB O  
ATOM    455  OD2 ASP    81      -0.104  25.919   8.006  1.00 50.00      newB O1-
ATOM    456  HN  ASP    81       1.796  29.655   8.594  1.00  0.00      newB H  
ATOM    457  N   PHE    82       0.305  31.376   9.151  1.00 50.00      newB N  
ATOM    458  CA  PHE    82       0.063  32.431  10.157  1.00 50.00      newB C  
ATOM    459  C   PHE    82      -0.557  33.699   9.582  1.00 50.00      newB C  
ATOM    460  O   PHE    82      -1.622  34.128  10.022  1.00 50.00      newB O  
ATOM    461  CB  PHE    82       1.364  32.780  10.891  1.00 50.00      newB C  
ATOM    462  CG  PHE    82       1.823  31.680  11.844  1.00 50.00      newB C  
ATOM    463  CD1 PHE    82       1.535  30.336  11.611  1.00 50.00      newB C  
ATOM    464  CD2 PHE    82       2.570  32.038  12.953  1.00 50.00      newB C  
ATOM    465  CE1 PHE    82       1.956  29.344  12.458  1.00 50.00      newB C  
ATOM    466  CE2 PHE    82       3.020  31.034  13.784  1.00 50.00      newB C  
ATOM    467  CZ  PHE    82       2.702  29.703  13.548  1.00 50.00      newB C  
ATOM    468  HN  PHE    82       1.240  31.287   8.754  1.00  0.00      newB H  
ATOM    469  N   GLY    83       0.195  34.319   8.666  1.00 50.00      newB N  
ATOM    470  CA  GLY    83      -0.188  35.625   8.108  1.00 50.00      newB C  
ATOM    471  C   GLY    83       0.377  36.762   8.967  1.00 50.00      newB C  
ATOM    472  O   GLY    83       0.720  36.586  10.136  1.00 50.00      newB O  
ATOM    473  HN  GLY    83       1.056  33.875   8.346  1.00  0.00      newB H  
ATOM    474  N   LYS    84       0.378  37.946   8.366  1.00 50.00      newB N  
ATOM    475  CA  LYS    84       0.937  39.178   8.955  1.00 50.00      newB C  
ATOM    476  C   LYS    84       0.623  39.417  10.433  1.00 50.00      newB C  
ATOM    477  O   LYS    84       1.557  39.593  11.204  1.00 50.00      newB O  
ATOM    478  CB  LYS    84       0.447  40.391   8.164  1.00 50.00      newB C  
ATOM    479  CG  LYS    84       1.027  40.432   6.745  1.00 50.00      newB C  
ATOM    480  CD  LYS    84       2.536  40.698   6.726  1.00 50.00      newB C  
ATOM    481  CE  LYS    84       2.860  42.101   7.247  1.00 50.00      newB C  
ATOM    482  NZ  LYS    84       4.302  42.362   7.204  1.00 50.00      newB N1+
ATOM    483  HN  LYS    84      -0.035  38.008   7.435  1.00  0.00      newB H  
ATOM    484  HZ1 LYS    84       4.518  43.297   7.551  1.00  0.00      newB H  
ATOM    485  HZ2 LYS    84       4.683  42.212   6.270  1.00  0.00      newB H  
ATOM    486  HZ3 LYS    84       4.828  41.645   7.704  1.00  0.00      newB H  
ATOM    487  N   GLU    85      -0.638  39.263  10.831  1.00 50.00      newB N  
ATOM    488  CA  GLU    85      -1.056  39.508  12.227  1.00 50.00      newB C  
ATOM    489  C   GLU    85      -0.412  38.536  13.225  1.00 50.00      newB C  
ATOM    490  O   GLU    85       0.282  38.936  14.157  1.00 50.00      newB O  
ATOM    491  CB  GLU    85      -2.582  39.442  12.344  1.00 50.00      newB C  
ATOM    492  CG  GLU    85      -3.259  40.664  11.712  1.00 50.00      newB C  
ATOM    493  CD  GLU    85      -3.018  41.983  12.464  1.00 50.00      newB C  
ATOM    494  OE1 GLU    85      -2.304  41.971  13.492  1.00 50.00      newB O  
ATOM    495  OE2 GLU    85      -3.581  42.991  11.991  1.00 50.00      newB O1-
ATOM    496  HN  GLU    85      -1.338  38.966  10.151  1.00  0.00      newB H  
ATOM    497  N   ILE    86      -0.583  37.249  12.946  1.00 50.00      newB N  
ATOM    498  CA  ILE    86      -0.056  36.175  13.811  1.00 50.00      newB C  
ATOM    499  C   ILE    86       1.478  36.094  13.775  1.00 50.00      newB C  
ATOM    500  O   ILE    86       2.116  35.904  14.808  1.00 50.00      newB O  
ATOM    501  CB  ILE    86      -0.693  34.824  13.430  1.00 50.00      newB C  
ATOM    502  CG1 ILE    86      -2.229  34.879  13.510  1.00 50.00      newB C  
ATOM    503  CG2 ILE    86      -0.151  33.662  14.280  1.00 50.00      newB C  
ATOM    504  CD1 ILE    86      -2.787  35.207  14.905  1.00 50.00      newB C  
ATOM    505  HN  ILE    86      -1.097  36.993  12.103  1.00  0.00      newB H  
ATOM    506  N   CYS    87       2.041  36.240  12.580  1.00 50.00      newB N  
ATOM    507  CA  CYS    87       3.487  36.058  12.357  1.00 50.00      newB C  
ATOM    508  C   CYS    87       4.303  37.224  12.929  1.00 50.00      newB C  
ATOM    509  O   CYS    87       5.389  37.005  13.461  1.00 50.00      newB O  
ATOM    510  CB  CYS    87       3.751  35.906  10.859  1.00 50.00      newB C  
ATOM    511  SG  CYS    87       5.135  34.810  10.364  1.00 50.00      newB S  
ATOM    512  HN  CYS    87       1.450  36.488  11.786  1.00  0.00      newB H  
ATOM    513  N   VAL    88       3.743  38.437  12.888  1.00 50.00      newB N  
ATOM    514  CA  VAL    88       4.403  39.617  13.485  1.00 50.00      newB C  
ATOM    515  C   VAL    88       4.410  39.522  15.019  1.00 50.00      newB C  
ATOM    516  O   VAL    88       5.367  39.928  15.674  1.00 50.00      newB O  
ATOM    517  CB  VAL    88       3.767  40.942  13.015  1.00 50.00      newB C  
ATOM    518  CG1 VAL    88       2.335  41.164  13.520  1.00 50.00      newB C  
ATOM    519  CG2 VAL    88       4.625  42.139  13.434  1.00 50.00      newB C  
ATOM    520  HN  VAL    88       2.837  38.551  12.433  1.00  0.00      newB H  
ATOM    521  N   PHE    89       3.311  39.006  15.560  1.00 50.00      newB N  
ATOM    522  CA  PHE    89       3.137  38.876  17.013  1.00 50.00      newB C  
ATOM    523  C   PHE    89       3.984  37.714  17.543  1.00 50.00      newB C  
ATOM    524  O   PHE    89       4.510  37.746  18.644  1.00 50.00      newB O  
ATOM    525  CB  PHE    89       1.658  38.672  17.335  1.00 50.00      newB C  
ATOM    526  CG  PHE    89       1.333  39.224  18.724  1.00 50.00      newB C  
ATOM    527  CD1 PHE    89       1.239  40.599  18.901  1.00 50.00      newB C  
ATOM    528  CD2 PHE    89       1.064  38.368  19.785  1.00 50.00      newB C  
ATOM    529  CE1 PHE    89       0.883  41.121  20.138  1.00 50.00      newB C  
ATOM    530  CE2 PHE    89       0.704  38.890  21.023  1.00 50.00      newB C  
ATOM    531  CZ  PHE    89       0.616  40.266  21.200  1.00 50.00      newB C  
ATOM    532  HN  PHE    89       2.562  38.689  14.945  1.00  0.00      newB H  
ATOM    533  N   TRP    90       4.186  36.700  16.723  1.00 50.00      newB N  
ATOM    534  CA  TRP    90       5.089  35.596  17.071  1.00 50.00      newB C  
ATOM    535  C   TRP    90       6.557  36.055  17.089  1.00 50.00      newB C  
ATOM    536  O   TRP    90       7.337  35.654  17.957  1.00 50.00      newB O  
ATOM    537  CB  TRP    90       4.860  34.481  16.069  1.00 50.00      newB C  
ATOM    538  CG  TRP    90       5.726  33.312  16.471  1.00 50.00      newB C  
ATOM    539  CD1 TRP    90       5.406  32.325  17.318  1.00 50.00      newB C  
ATOM    540  CD2 TRP    90       6.946  33.076  15.902  1.00 50.00      newB C  
ATOM    541  CE2 TRP    90       7.193  31.854  16.371  1.00 50.00      newB C  
ATOM    542  CE3 TRP    90       7.855  33.647  14.998  1.00 50.00      newB C  
ATOM    543  NE1 TRP    90       6.335  31.396  17.273  1.00 50.00      newB N  
ATOM    544  CZ2 TRP    90       8.216  31.261  15.791  1.00 50.00      newB C  
ATOM    545  CZ3 TRP    90       9.011  33.021  14.555  1.00 50.00      newB C  
ATOM    546  CH2 TRP    90       9.216  31.727  14.945  1.00 50.00      newB C  
ATOM    547  HN  TRP    90       3.703  36.683  15.825  1.00  0.00      newB H  
ATOM    548  HE1 TRP    90       6.384  30.528  17.806  1.00  0.00      newB H  
ATOM    549  N   LEU    91       6.860  36.990  16.189  1.00 50.00      newB N  
ATOM    550  CA  LEU    91       8.169  37.664  16.139  1.00 50.00      newB C  
ATOM    551  C   LEU    91       8.418  38.497  17.399  1.00 50.00      newB C  
ATOM    552  O   LEU    91       9.527  38.548  17.916  1.00 50.00      newB O  
ATOM    553  CB  LEU    91       8.243  38.583  14.918  1.00 50.00      newB C  
ATOM    554  CG  LEU    91       8.414  37.806  13.612  1.00 50.00      newB C  
ATOM    555  CD1 LEU    91       8.163  38.740  12.428  1.00 50.00      newB C  
ATOM    556  CD2 LEU    91       9.825  37.219  13.517  1.00 50.00      newB C  
ATOM    557  HN  LEU    91       6.152  37.251  15.502  1.00  0.00      newB H  
ATOM    558  N   THR    92       7.349  39.066  17.939  1.00 50.00      newB N  
ATOM    559  CA  THR    92       7.428  39.905  19.149  1.00 50.00      newB C  
ATOM    560  C   THR    92       7.494  39.043  20.411  1.00 50.00      newB C  
ATOM    561  O   THR    92       8.424  39.154  21.199  1.00 50.00      newB O  
ATOM    562  CB  THR    92       6.240  40.872  19.258  1.00 50.00      newB C  
ATOM    563  CG2 THR    92       6.141  41.790  18.041  1.00 50.00      newB C  
ATOM    564  OG1 THR    92       5.031  40.133  19.412  1.00 50.00      newB O  
ATOM    565  HN  THR    92       6.439  38.918  17.502  1.00  0.00      newB H  
ATOM    566  HG1 THR    92       4.296  40.731  19.479  1.00  0.00      newB H  
ATOM    567  N   THR    93       6.603  38.063  20.485  1.00 50.00      newB N  
ATOM    568  CA  THR    93       6.464  37.191  21.659  1.00 50.00      newB C  
ATOM    569  C   THR    93       7.707  36.329  21.891  1.00 50.00      newB C  
ATOM    570  O   THR    93       8.033  35.996  23.017  1.00 50.00      newB O  
ATOM    571  CB  THR    93       5.238  36.305  21.486  1.00 50.00      newB C  
ATOM    572  CG2 THR    93       3.938  37.121  21.482  1.00 50.00      newB C  
ATOM    573  OG1 THR    93       5.376  35.447  20.350  1.00 50.00      newB O  
ATOM    574  HN  THR    93       5.985  37.908  19.689  1.00  0.00      newB H  
ATOM    575  HG1 THR    93       6.181  34.942  20.352  1.00  0.00      newB H  
ATOM    576  N   ASP    94       8.448  36.037  20.831  1.00 50.00      newB N  
ATOM    577  CA  ASP    94       9.710  35.288  20.948  1.00 50.00      newB C  
ATOM    578  C   ASP    94      10.812  36.156  21.559  1.00 50.00      newB C  
ATOM    579  O   ASP    94      11.513  35.725  22.466  1.00 50.00      newB O  
ATOM    580  CB  ASP    94      10.148  34.823  19.565  1.00 50.00      newB C  
ATOM    581  CG  ASP    94      11.473  34.051  19.602  1.00 50.00      newB C  
ATOM    582  OD1 ASP    94      11.469  32.888  20.065  1.00 50.00      newB O  
ATOM    583  OD2 ASP    94      12.480  34.705  19.267  1.00 50.00      newB O1-
ATOM    584  HN  ASP    94       8.135  36.340  19.909  1.00  0.00      newB H  
ATOM    585  N   TYR    95      10.936  37.365  21.035  1.00 50.00      newB N  
ATOM    586  CA  TYR    95      11.969  38.291  21.505  1.00 50.00      newB C  
ATOM    587  C   TYR    95      11.628  38.972  22.828  1.00 50.00      newB C  
ATOM    588  O   TYR    95      12.502  39.219  23.641  1.00 50.00      newB O  
ATOM    589  CB  TYR    95      12.224  39.324  20.429  1.00 50.00      newB C  
ATOM    590  CG  TYR    95      13.198  38.856  19.360  1.00 50.00      newB C  
ATOM    591  CD1 TYR    95      14.557  38.921  19.617  1.00 50.00      newB C  
ATOM    592  CD2 TYR    95      12.739  38.370  18.147  1.00 50.00      newB C  
ATOM    593  CE1 TYR    95      15.457  38.475  18.661  1.00 50.00      newB C  
ATOM    594  CE2 TYR    95      13.632  37.927  17.187  1.00 50.00      newB C  
ATOM    595  CZ  TYR    95      14.994  37.978  17.450  1.00 50.00      newB C  
ATOM    596  OH  TYR    95      15.881  37.551  16.517  1.00 50.00      newB O  
ATOM    597  HN  TYR    95      10.302  37.657  20.291  1.00  0.00      newB H  
ATOM    598  HH  TYR    95      15.564  37.211  15.688  1.00  0.00      newB H  
ATOM    599  N   LEU    96      10.349  39.185  23.082  1.00 50.00      newB N  
ATOM    600  CA  LEU    96       9.914  39.823  24.324  1.00 50.00      newB C  
ATOM    601  C   LEU    96      10.053  38.890  25.525  1.00 50.00      newB C  
ATOM    602  O   LEU    96      10.624  39.271  26.542  1.00 50.00      newB O  
ATOM    603  CB  LEU    96       8.475  40.237  24.155  1.00 50.00      newB C  
ATOM    604  CG  LEU    96       8.048  41.025  25.368  1.00 50.00      newB C  
ATOM    605  CD1 LEU    96       7.047  41.886  24.701  1.00 50.00      newB C  
ATOM    606  CD2 LEU    96       7.298  40.207  26.417  1.00 50.00      newB C  
ATOM    607  HN  LEU    96       9.650  38.898  22.397  1.00  0.00      newB H  
ATOM    608  N   LEU    97       9.520  37.683  25.379  1.00 50.00      newB N  
ATOM    609  CA  LEU    97       9.562  36.686  26.459  1.00 50.00      newB C  
ATOM    610  C   LEU    97      10.968  36.270  26.859  1.00 50.00      newB C  
ATOM    611  O   LEU    97      11.268  36.188  28.047  1.00 50.00      newB O  
ATOM    612  CB  LEU    97       8.835  35.430  26.024  1.00 50.00      newB C  
ATOM    613  CG  LEU    97       7.366  35.715  25.820  1.00 50.00      newB C  
ATOM    614  CD1 LEU    97       6.836  34.478  25.107  1.00 50.00      newB C  
ATOM    615  CD2 LEU    97       6.729  36.130  27.151  1.00 50.00      newB C  
ATOM    616  HN  LEU    97       9.070  37.441  24.496  1.00  0.00      newB H  
ATOM    617  N   CYS    98      11.819  36.089  25.855  1.00 50.00      newB N  
ATOM    618  CA  CYS    98      13.220  35.693  26.085  1.00 50.00      newB C  
ATOM    619  C   CYS    98      14.016  36.788  26.800  1.00 50.00      newB C  
ATOM    620  O   CYS    98      14.803  36.518  27.708  1.00 50.00      newB O  
ATOM    621  CB  CYS    98      13.895  35.348  24.761  1.00 50.00      newB C  
ATOM    622  SG  CYS    98      13.163  33.873  23.966  1.00 50.00      newB S  
ATOM    623  HN  CYS    98      11.494  36.228  24.898  1.00  0.00      newB H  
ATOM    624  N   THR    99      13.678  38.026  26.463  1.00 50.00      newB N  
ATOM    625  CA  THR    99      14.266  39.205  27.100  1.00 50.00      newB C  
ATOM    626  C   THR    99      13.702  39.375  28.519  1.00 50.00      newB C  
ATOM    627  O   THR    99      14.416  39.634  29.476  1.00 50.00      newB O  
ATOM    628  CB  THR    99      13.928  40.384  26.195  1.00 50.00      newB C  
ATOM    629  CG2 THR    99      14.731  41.567  26.588  1.00 50.00      newB C  
ATOM    630  OG1 THR    99      14.525  40.240  24.923  1.00 50.00      newB O  
ATOM    631  HN  THR    99      12.981  38.161  25.731  1.00  0.00      newB H  
ATOM    632  HG1 THR    99      14.011  39.482  24.671  1.00  0.00      newB H  
ATOM    633  N   ALA   100      12.419  39.088  28.675  1.00 50.00      newB N  
ATOM    634  CA  ALA   100      11.746  39.105  29.983  1.00 50.00      newB C  
ATOM    635  C   ALA   100      12.337  38.041  30.915  1.00 50.00      newB C  
ATOM    636  O   ALA   100      12.526  38.292  32.087  1.00 50.00      newB O  
ATOM    637  CB  ALA   100      10.252  38.852  29.801  1.00 50.00      newB C  
ATOM    638  HN  ALA   100      11.872  38.844  27.850  1.00  0.00      newB H  
ATOM    639  N   SER   101      12.753  36.910  30.355  1.00 50.00      newB N  
ATOM    640  CA  SER   101      13.372  35.817  31.126  1.00 50.00      newB C  
ATOM    641  C   SER   101      14.735  36.215  31.696  1.00 50.00      newB C  
ATOM    642  O   SER   101      14.948  36.101  32.902  1.00 50.00      newB O  
ATOM    643  CB  SER   101      13.531  34.563  30.270  1.00 50.00      newB C  
ATOM    644  OG  SER   101      12.242  34.026  29.989  1.00 50.00      newB O  
ATOM    645  HN  SER   101      12.639  36.793  29.348  1.00  0.00      newB H  
ATOM    646  HG  SER   101      12.341  33.246  29.456  1.00  0.00      newB H  
ATOM    647  N   VAL   102      15.567  36.823  30.848  1.00 50.00      newB N  
ATOM    648  CA  VAL   102      16.876  37.366  31.278  1.00 50.00      newB C  
ATOM    649  C   VAL   102      16.685  38.511  32.280  1.00 50.00      newB C  
ATOM    650  O   VAL   102      17.476  38.795  33.176  1.00 50.00      newB O  
ATOM    651  CB  VAL   102      17.767  37.891  30.130  1.00 50.00      newB C  
ATOM    652  CG1 VAL   102      18.016  36.910  29.013  1.00 50.00      newB C  
ATOM    653  CG2 VAL   102      17.189  39.044  29.331  1.00 50.00      newB C  
ATOM    654  HN  VAL   102      15.292  36.917  29.870  1.00  0.00      newB H  
ATOM    655  N   TYR   103      15.634  39.257  32.061  1.00 50.00      newB N  
ATOM    656  CA  TYR   103      15.326  40.390  32.910  1.00 50.00      newB C  
ATOM    657  C   TYR   103      14.796  39.968  34.289  1.00 50.00      newB C  
ATOM    658  O   TYR   103      15.185  40.523  35.313  1.00 50.00      newB O  
ATOM    659  CB  TYR   103      14.331  41.171  32.121  1.00 50.00      newB C  
ATOM    660  CG  TYR   103      14.862  41.998  30.965  1.00 50.00      newB C  
ATOM    661  CD1 TYR   103      16.213  42.277  30.846  1.00 50.00      newB C  
ATOM    662  CD2 TYR   103      13.943  42.452  30.044  1.00 50.00      newB C  
ATOM    663  CE1 TYR   103      16.675  42.981  29.748  1.00 50.00      newB C  
ATOM    664  CE2 TYR   103      14.408  43.209  28.977  1.00 50.00      newB C  
ATOM    665  CZ  TYR   103      15.766  43.441  28.811  1.00 50.00      newB C  
ATOM    666  OH  TYR   103      16.249  43.936  27.634  1.00 50.00      newB O  
ATOM    667  HN  TYR   103      15.019  39.037  31.277  1.00  0.00      newB H  
ATOM    668  HH  TYR   103      17.179  44.095  27.520  1.00  0.00      newB H  
ATOM    669  N   ASN   104      14.161  38.852  34.296  1.00 50.00      newB N  
ATOM    670  CA  ASN   104      13.612  38.281  35.582  1.00 50.00      newB C  
ATOM    671  C   ASN   104      14.677  37.770  36.415  1.00 50.00      newB C  
ATOM    672  O   ASN   104      14.773  38.217  37.560  1.00 50.00      newB O  
ATOM    673  CB  ASN   104      12.590  37.158  35.360  1.00 99.99      newB C  
ATOM    674  CG  ASN   104      11.501  37.853  34.580  1.00 99.99      newB C  
ATOM    675  ND2 ASN   104      10.560  37.044  33.998  1.00 99.99      newB N  
ATOM    676  OD1 ASN   104      11.619  38.982  34.274  1.00 99.99      newB O  
ATOM    677  HN  ASN   104      14.026  38.344  33.422  1.00  0.00      newB H  
ATOM    678 1HD2 ASN   104      10.458  36.064  34.263  1.00  0.00      newB H  
ATOM    679 2HD2 ASN   104       9.824  37.514  33.471  1.00  0.00      newB H  
ATOM    680  N   ILE   105      15.610  37.136  35.744  1.00 50.00      newB N  
ATOM    681  CA  ILE   105      16.789  36.597  36.398  1.00 50.00      newB C  
ATOM    682  C   ILE   105      17.680  37.745  36.923  1.00 50.00      newB C  
ATOM    683  O   ILE   105      18.157  37.767  38.052  1.00 50.00      newB O  
ATOM    684  CB  ILE   105      17.564  35.639  35.474  1.00 50.00      newB C  
ATOM    685  CG1 ILE   105      18.189  36.403  34.311  1.00 50.00      newB C  
ATOM    686  CG2 ILE   105      16.661  34.506  34.969  1.00 50.00      newB C  
ATOM    687  CD1 ILE   105      19.080  35.695  33.299  1.00 50.00      newB C  
ATOM    688  HN  ILE   105      15.504  37.019  34.736  1.00  0.00      newB H  
ATOM    689  N   VAL   106      17.888  38.751  36.094  1.00 50.00      newB N  
ATOM    690  CA  VAL   106      18.742  39.886  36.470  1.00 50.00      newB C  
ATOM    691  C   VAL   106      18.085  40.683  37.603  1.00 50.00      newB C  
ATOM    692  O   VAL   106      18.739  41.081  38.553  1.00 50.00      newB O  
ATOM    693  CB  VAL   106      19.048  40.725  35.222  1.00 50.00      newB C  
ATOM    694  CG1 VAL   106      17.855  41.469  34.646  1.00 50.00      newB C  
ATOM    695  CG2 VAL   106      20.067  41.803  35.511  1.00 50.00      newB C  
ATOM    696  HN  VAL   106      17.447  38.740  35.174  1.00  0.00      newB H  
ATOM    697  N   LEU   107      16.771  40.799  37.558  1.00 50.00      newB N  
ATOM    698  CA  LEU   107      16.032  41.515  38.605  1.00 50.00      newB C  
ATOM    699  C   LEU   107      15.970  40.745  39.918  1.00 50.00      newB C  
ATOM    700  O   LEU   107      16.024  41.342  40.990  1.00 50.00      newB O  
ATOM    701  CB  LEU   107      14.628  41.822  38.136  1.00 99.99      newB C  
ATOM    702  CG  LEU   107      14.660  42.786  36.964  1.00 99.99      newB C  
ATOM    703  CD1 LEU   107      13.202  42.954  36.681  1.00 99.99      newB C  
ATOM    704  CD2 LEU   107      15.283  44.149  37.256  1.00 99.99      newB C  
ATOM    705  HN  LEU   107      16.259  40.383  36.780  1.00  0.00      newB H  
ATOM    706  N   ILE   108      15.954  39.417  39.800  1.00 50.00      newB N  
ATOM    707  CA  ILE   108      15.954  38.528  40.980  1.00 50.00      newB C  
ATOM    708  C   ILE   108      17.303  38.603  41.709  1.00 50.00      newB C  
ATOM    709  O   ILE   108      17.352  38.713  42.934  1.00 50.00      newB O  
ATOM    710  CB  ILE   108      15.638  37.041  40.679  1.00 50.00      newB C  
ATOM    711  CG1 ILE   108      16.721  36.318  39.882  1.00 50.00      newB C  
ATOM    712  CG2 ILE   108      14.350  36.856  39.906  1.00 50.00      newB C  
ATOM    713  CD1 ILE   108      16.510  34.868  39.434  1.00 50.00      newB C  
ATOM    714  HN  ILE   108      15.941  39.003  38.868  1.00  0.00      newB H  
TER     715      ILE   108 
ATOM    716  N   LEU   135       9.589  46.937  40.072  1.00 50.00      newB N  
ATOM    717  CA  LEU   135      10.759  46.450  39.332  1.00 50.00      newB C  
ATOM    718  C   LEU   135      10.405  45.332  38.346  1.00 50.00      newB C  
ATOM    719  O   LEU   135      11.088  45.130  37.344  1.00 50.00      newB O  
ATOM    720  CB  LEU   135      11.820  45.977  40.326  1.00 50.00      newB C  
ATOM    721  CG  LEU   135      13.137  45.630  39.625  1.00 50.00      newB C  
ATOM    722  CD1 LEU   135      13.721  46.849  38.897  1.00 50.00      newB C  
ATOM    723  CD2 LEU   135      14.130  45.059  40.636  1.00 50.00      newB C  
ATOM    724  HN1 LEU   135       8.881  47.253  39.409  1.00  0.00      newB H  
ATOM    725  HN2 LEU   135       9.833  47.658  40.751  1.00  0.00      newB H  
ATOM    726  HN3 LEU   135       9.226  46.242  40.724  1.00  0.00      newB H  
ATOM    727  N   MET   136       9.300  44.662  38.637  1.00 50.00      newB N  
ATOM    728  CA  MET   136       8.769  43.585  37.811  1.00 50.00      newB C  
ATOM    729  C   MET   136       7.889  44.101  36.673  1.00 50.00      newB C  
ATOM    730  O   MET   136       7.467  43.347  35.814  1.00 50.00      newB O  
ATOM    731  CB  MET   136       7.978  42.597  38.679  1.00 50.00      newB C  
ATOM    732  CG  MET   136       7.614  41.348  37.884  1.00 50.00      newB C  
ATOM    733  SD  MET   136       9.230  40.870  37.214  1.00 50.00      newB S  
ATOM    734  CE  MET   136       9.690  39.721  38.447  1.00 50.00      newB C  
ATOM    735  HN  MET   136       8.793  44.914  39.486  1.00  0.00      newB H  
ATOM    736  N   VAL   137       7.503  45.352  36.742  1.00 50.00      newB N  
ATOM    737  CA  VAL   137       6.677  45.984  35.699  1.00 50.00      newB C  
ATOM    738  C   VAL   137       7.579  46.785  34.752  1.00 50.00      newB C  
ATOM    739  O   VAL   137       7.431  46.733  33.533  1.00 50.00      newB O  
ATOM    740  CB  VAL   137       5.603  46.864  36.361  1.00 50.00      newB C  
ATOM    741  CG1 VAL   137       6.169  48.036  37.174  1.00 50.00      newB C  
ATOM    742  CG2 VAL   137       4.623  47.403  35.318  1.00 50.00      newB C  
ATOM    743  HN  VAL   137       7.785  45.909  37.549  1.00  0.00      newB H  
ATOM    744  N   ALA   138       8.549  47.463  35.363  1.00 50.00      newB N  
ATOM    745  CA  ALA   138       9.538  48.285  34.652  1.00 50.00      newB C  
ATOM    746  C   ALA   138      10.421  47.413  33.760  1.00 50.00      newB C  
ATOM    747  O   ALA   138      10.867  47.828  32.693  1.00 50.00      newB O  
ATOM    748  CB  ALA   138      10.409  49.028  35.664  1.00 50.00      newB C  
ATOM    749  HN  ALA   138       8.609  47.409  36.380  1.00  0.00      newB H  
ATOM    750  N   VAL   139      10.594  46.167  34.182  1.00 50.00      newB N  
ATOM    751  CA  VAL   139      11.348  45.190  33.396  1.00 50.00      newB C  
ATOM    752  C   VAL   139      10.674  44.833  32.066  1.00 50.00      newB C  
ATOM    753  O   VAL   139      11.337  44.698  31.037  1.00 50.00      newB O  
ATOM    754  CB  VAL   139      11.536  43.960  34.264  1.00 50.00      newB C  
ATOM    755  CG1 VAL   139      10.301  43.213  34.724  1.00 50.00      newB C  
ATOM    756  CG2 VAL   139      12.307  42.945  33.489  1.00 50.00      newB C  
ATOM    757  HN  VAL   139      10.192  45.884  35.075  1.00  0.00      newB H  
ATOM    758  N   TRP   140       9.375  44.582  32.158  1.00 50.00      newB N  
ATOM    759  CA  TRP   140       8.571  44.235  30.978  1.00 50.00      newB C  
ATOM    760  C   TRP   140       8.472  45.408  30.008  1.00 50.00      newB C  
ATOM    761  O   TRP   140       8.153  45.213  28.840  1.00 50.00      newB O  
ATOM    762  CB  TRP   140       7.166  43.790  31.367  1.00 50.00      newB C  
ATOM    763  CG  TRP   140       7.206  42.392  31.924  1.00 50.00      newB C  
ATOM    764  CD1 TRP   140       7.582  42.087  33.179  1.00 50.00      newB C  
ATOM    765  CD2 TRP   140       6.954  41.199  31.297  1.00 50.00      newB C  
ATOM    766  CE2 TRP   140       7.206  40.183  32.225  1.00 50.00      newB C  
ATOM    767  CE3 TRP   140       6.535  40.822  30.039  1.00 50.00      newB C  
ATOM    768  NE1 TRP   140       7.561  40.875  33.265  1.00 50.00      newB N  
ATOM    769  CZ2 TRP   140       7.050  38.873  31.863  1.00 50.00      newB C  
ATOM    770  CZ3 TRP   140       6.340  39.494  29.703  1.00 50.00      newB C  
ATOM    771  CH2 TRP   140       6.587  38.485  30.628  1.00 50.00      newB C  
ATOM    772  HN  TRP   140       8.923  44.631  33.071  1.00  0.00      newB H  
ATOM    773  HE1 TRP   140       7.817  40.411  34.136  1.00  0.00      newB H  
ATOM    774  N   VAL   141       8.799  46.602  30.497  1.00 50.00      newB N  
ATOM    775  CA  VAL   141       8.849  47.817  29.661  1.00 50.00      newB C  
ATOM    776  C   VAL   141      10.064  47.765  28.723  1.00 50.00      newB C  
ATOM    777  O   VAL   141       9.951  48.061  27.535  1.00 50.00      newB O  
ATOM    778  CB  VAL   141       8.889  49.080  30.538  1.00 50.00      newB C  
ATOM    779  CG1 VAL   141       8.995  50.355  29.693  1.00 50.00      newB C  
ATOM    780  CG2 VAL   141       7.635  49.177  31.411  1.00 50.00      newB C  
ATOM    781  HN  VAL   141       9.024  46.680  31.489  1.00  0.00      newB H  
ATOM    782  N   LEU   142      11.207  47.387  29.290  1.00 50.00      newB N  
ATOM    783  CA  LEU   142      12.449  47.227  28.518  1.00 50.00      newB C  
ATOM    784  C   LEU   142      12.393  46.029  27.559  1.00 50.00      newB C  
ATOM    785  O   LEU   142      13.120  45.971  26.570  1.00 50.00      newB O  
ATOM    786  CB  LEU   142      13.641  47.101  29.469  1.00 50.00      newB C  
ATOM    787  CG  LEU   142      14.615  48.273  29.301  1.00 50.00      newB C  
ATOM    788  CD1 LEU   142      15.681  48.217  30.395  1.00 50.00      newB C  
ATOM    789  CD2 LEU   142      15.298  48.247  27.929  1.00 50.00      newB C  
ATOM    790  HN  LEU   142      11.222  47.202  30.293  1.00  0.00      newB H  
ATOM    791  N   ALA   143      11.515  45.082  27.883  1.00 50.00      newB N  
ATOM    792  CA  ALA   143      11.308  43.860  27.088  1.00 50.00      newB C  
ATOM    793  C   ALA   143      10.322  44.067  25.934  1.00 50.00      newB C  
ATOM    794  O   ALA   143      10.583  43.628  24.817  1.00 50.00      newB O  
ATOM    795  CB  ALA   143      10.811  42.733  27.994  1.00 50.00      newB C  
ATOM    796  HN  ALA   143      10.956  45.210  28.727  1.00  0.00      newB H  
ATOM    797  N   PHE   144       9.234  44.790  26.204  1.00 50.00      newB N  
ATOM    798  CA  PHE   144       8.207  45.102  25.191  1.00 50.00      newB C  
ATOM    799  C   PHE   144       8.665  46.107  24.127  1.00 50.00      newB C  
ATOM    800  O   PHE   144       8.010  46.258  23.094  1.00 50.00      newB O  
ATOM    801  CB  PHE   144       6.893  45.575  25.826  1.00 50.00      newB C  
ATOM    802  CG  PHE   144       5.785  44.510  25.816  1.00 50.00      newB C  
ATOM    803  CD1 PHE   144       5.161  44.159  24.615  1.00 50.00      newB C  
ATOM    804  CD2 PHE   144       5.452  43.834  26.992  1.00 50.00      newB C  
ATOM    805  CE1 PHE   144       4.235  43.113  24.589  1.00 50.00      newB C  
ATOM    806  CE2 PHE   144       4.513  42.809  26.966  1.00 50.00      newB C  
ATOM    807  CZ  PHE   144       3.913  42.440  25.768  1.00 50.00      newB C  
ATOM    808  HN  PHE   144       9.106  45.143  27.152  1.00  0.00      newB H  
ATOM    809  N   LEU   145       9.829  46.716  24.354  1.00 50.00      newB N  
ATOM    810  CA  LEU   145      10.466  47.612  23.371  1.00 50.00      newB C  
ATOM    811  C   LEU   145      10.802  46.908  22.054  1.00 50.00      newB C  
ATOM    812  O   LEU   145      10.939  47.549  21.015  1.00 50.00      newB O  
ATOM    813  CB  LEU   145      11.740  48.229  23.949  1.00 50.00      newB C  
ATOM    814  CG  LEU   145      11.429  49.346  24.948  1.00 50.00      newB C  
ATOM    815  CD1 LEU   145      12.714  49.778  25.649  1.00 50.00      newB C  
ATOM    816  CD2 LEU   145      10.804  50.555  24.243  1.00 50.00      newB C  
ATOM    817  HN  LEU   145      10.299  46.555  25.245  1.00  0.00      newB H  
ATOM    818  N   VAL   146      10.865  45.581  22.119  1.00 50.00      newB N  
ATOM    819  CA  VAL   146      11.146  44.734  20.952  1.00 50.00      newB C  
ATOM    820  C   VAL   146      10.094  44.878  19.839  1.00 50.00      newB C  
ATOM    821  O   VAL   146      10.428  44.764  18.662  1.00 50.00      newB O  
ATOM    822  CB  VAL   146      11.277  43.274  21.396  1.00 50.00      newB C  
ATOM    823  CG1 VAL   146       9.977  42.685  21.958  1.00 50.00      newB C  
ATOM    824  CG2 VAL   146      11.778  42.472  20.202  1.00 50.00      newB C  
ATOM    825  HN  VAL   146      10.711  45.130  23.021  1.00  0.00      newB H  
ATOM    826  N   ASN   147       8.842  45.094  20.240  1.00 50.00      newB N  
ATOM    827  CA  ASN   147       7.723  45.230  19.290  1.00 50.00      newB C  
ATOM    828  C   ASN   147       7.980  46.384  18.305  1.00 50.00      newB C  
ATOM    829  O   ASN   147       7.566  46.333  17.148  1.00 50.00      newB O  
ATOM    830  CB  ASN   147       6.431  45.482  20.067  1.00 50.00      newB C  
ATOM    831  CG  ASN   147       5.204  45.398  19.156  1.00 50.00      newB C  
ATOM    832  ND2 ASN   147       4.369  44.415  19.413  1.00 50.00      newB N  
ATOM    833  OD1 ASN   147       4.999  46.184  18.244  1.00 50.00      newB O  
ATOM    834  HN  ASN   147       8.651  45.168  21.239  1.00  0.00      newB H  
ATOM    835 1HD2 ASN   147       4.540  43.759  20.175  1.00  0.00      newB H  
ATOM    836 2HD2 ASN   147       3.551  44.359  18.806  1.00  0.00      newB H  
ATOM    837  N   GLY   148       8.762  47.366  18.772  1.00 50.00      newB N  
ATOM    838  CA  GLY   148       9.152  48.538  17.966  1.00 50.00      newB C  
ATOM    839  C   GLY   148       9.904  48.123  16.685  1.00 50.00      newB C  
ATOM    840  O   GLY   148       9.323  48.182  15.600  1.00 50.00      newB O  
ATOM    841  HN  GLY   148       9.104  47.300  19.731  1.00  0.00      newB H  
ATOM    842  N   PRO   149      11.162  47.664  16.809  1.00 50.00      newB N  
ATOM    843  CA  PRO   149      12.003  47.214  15.678  1.00 50.00      newB C  
ATOM    844  C   PRO   149      11.370  46.097  14.834  1.00 50.00      newB C  
ATOM    845  O   PRO   149      11.851  45.786  13.748  1.00 50.00      newB O  
ATOM    846  CB  PRO   149      13.291  46.709  16.325  1.00 50.00      newB C  
ATOM    847  CG  PRO   149      13.401  47.553  17.590  1.00 50.00      newB C  
ATOM    848  CD  PRO   149      11.953  47.649  18.055  1.00 50.00      newB C  
ATOM    849  N   MET   150      10.318  45.472  15.358  1.00 50.00      newB N  
ATOM    850  CA  MET   150       9.558  44.440  14.628  1.00 50.00      newB C  
ATOM    851  C   MET   150       8.774  45.015  13.444  1.00 50.00      newB C  
ATOM    852  O   MET   150       8.661  44.375  12.402  1.00 50.00      newB O  
ATOM    853  CB  MET   150       8.595  43.712  15.567  1.00 50.00      newB C  
ATOM    854  CG  MET   150       9.310  42.909  16.656  1.00 50.00      newB C  
ATOM    855  SD  MET   150      10.377  41.552  16.056  1.00 50.00      newB S  
ATOM    856  CE  MET   150      11.952  42.367  16.106  1.00 50.00      newB C  
ATOM    857  HN  MET   150      10.025  45.717  16.304  1.00  0.00      newB H  
ATOM    858  N   ILE   151       8.320  46.254  13.609  1.00 50.00      newB N  
ATOM    859  CA  ILE   151       7.540  46.964  12.575  1.00 50.00      newB C  
ATOM    860  C   ILE   151       8.355  48.085  11.905  1.00 50.00      newB C  
ATOM    861  O   ILE   151       7.846  48.827  11.067  1.00 50.00      newB O  
ATOM    862  CB  ILE   151       6.260  47.552  13.197  1.00 50.00      newB C  
ATOM    863  CG1 ILE   151       6.598  48.619  14.255  1.00 50.00      newB C  
ATOM    864  CG2 ILE   151       5.371  46.426  13.752  1.00 50.00      newB C  
ATOM    865  CD1 ILE   151       5.393  49.394  14.791  1.00 50.00      newB C  
ATOM    866  HN  ILE   151       8.519  46.734  14.487  1.00  0.00      newB H  
ATOM    867  N   LEU   152       9.621  48.196  12.294  1.00 50.00      newB N  
ATOM    868  CA  LEU   152      10.478  49.294  11.838  1.00 50.00      newB C  
ATOM    869  C   LEU   152      11.372  48.788  10.710  1.00 50.00      newB C  
ATOM    870  O   LEU   152      12.315  48.044  10.961  1.00 50.00      newB O  
ATOM    871  CB  LEU   152      11.278  49.836  13.031  1.00 50.00      newB C  
ATOM    872  CG  LEU   152      12.182  51.024  12.669  1.00 50.00      newB C  
ATOM    873  CD1 LEU   152      12.467  51.855  13.914  1.00 50.00      newB C  
ATOM    874  CD2 LEU   152      13.559  50.570  12.196  1.00 50.00      newB C  
ATOM    875  HN  LEU   152      10.007  47.497  12.928  1.00  0.00      newB H  
ATOM    876  N   VAL   153      10.975  49.140   9.486  1.00 99.99      newB N  
ATOM    877  CA  VAL   153      11.752  48.852   8.252  1.00 99.99      newB C  
ATOM    878  C   VAL   153      12.082  47.348   8.104  1.00 99.99      newB C  
ATOM    879  O   VAL   153      13.190  46.932   7.774  1.00 99.99      newB O  
ATOM    880  CB  VAL   153      13.010  49.754   8.137  1.00 99.99      newB C  
ATOM    881  CG1 VAL   153      14.155  49.427   9.102  1.00 99.99      newB C  
ATOM    882  CG2 VAL   153      13.606  49.712   6.729  1.00 99.99      newB C  
ATOM    883  HN  VAL   153      10.088  49.635   9.392  1.00  0.00      newB H  
ATOM    884  N   SER   154      11.065  46.531   8.320  1.00 99.99      newB N  
ATOM    885  CA  SER   154      11.223  45.073   8.250  1.00 99.99      newB C  
ATOM    886  C   SER   154      10.476  44.567   7.018  1.00 99.99      newB C  
ATOM    887  O   SER   154       9.274  44.735   6.882  1.00 99.99      newB O  
ATOM    888  CB  SER   154      10.616  44.440   9.501  1.00 99.99      newB C  
ATOM    889  OG  SER   154      11.348  44.854  10.654  1.00 99.99      newB O  
ATOM    890  HN  SER   154      10.149  46.923   8.540  1.00  0.00      newB H  
ATOM    891  HG  SER   154      10.971  44.460  11.432  1.00  0.00      newB H  
ATOM    892  N   GLU   155      11.229  43.942   6.124  1.00 99.99      newB N  
ATOM    893  CA  GLU   155      10.692  43.390   4.872  1.00 99.99      newB C  
ATOM    894  C   GLU   155      10.640  41.875   5.038  1.00 99.99      newB C  
ATOM    895  O   GLU   155      11.566  41.253   5.555  1.00 99.99      newB O  
ATOM    896  CB  GLU   155      11.535  43.768   3.638  1.00 99.99      newB C  
ATOM    897  CG  GLU   155      12.981  43.238   3.625  1.00 99.99      newB C  
ATOM    898  CD  GLU   155      13.918  43.850   4.681  1.00 99.99      newB C  
ATOM    899  OE1 GLU   155      13.548  44.865   5.308  1.00 99.99      newB O  
ATOM    900  OE2 GLU   155      15.032  43.310   4.812  1.00 99.99      newB O1-
ATOM    901  HN  GLU   155      12.226  43.839   6.313  1.00  0.00      newB H  
ATOM    902  N   SER   156       9.561  41.323   4.509  1.00 99.99      newB N  
ATOM    903  CA  SER   156       9.343  39.868   4.544  1.00 99.99      newB C  
ATOM    904  C   SER   156       9.678  39.232   3.186  1.00 99.99      newB C  
ATOM    905  O   SER   156       9.537  38.027   2.985  1.00 99.99      newB O  
ATOM    906  CB  SER   156       7.884  39.611   4.914  1.00 99.99      newB C  
ATOM    907  OG  SER   156       7.628  38.213   4.987  1.00 99.99      newB O  
ATOM    908  HN  SER   156       8.863  41.920   4.066  1.00  0.00      newB H  
ATOM    909  HG  SER   156       6.720  38.053   5.217  1.00  0.00      newB H  
ATOM    910  N   TRP   157      10.184  40.058   2.275  1.00 99.99      newB N  
ATOM    911  CA  TRP   157      10.606  39.611   0.943  1.00 99.99      newB C  
ATOM    912  C   TRP   157      11.789  38.655   1.083  1.00 99.99      newB C  
ATOM    913  O   TRP   157      12.706  38.903   1.868  1.00 99.99      newB O  
ATOM    914  CB  TRP   157      11.017  40.822   0.107  1.00 99.99      newB C  
ATOM    915  CG  TRP   157      11.429  40.386  -1.299  1.00 99.99      newB C  
ATOM    916  CD1 TRP   157      12.672  40.317  -1.770  1.00 99.99      newB C  
ATOM    917  CD2 TRP   157      10.571  40.035  -2.327  1.00 99.99      newB C  
ATOM    918  CE2 TRP   157      11.372  39.767  -3.424  1.00 99.99      newB C  
ATOM    919  CE3 TRP   157       9.190  39.916  -2.411  1.00 99.99      newB C  
ATOM    920  NE1 TRP   157      12.637  39.949  -3.051  1.00 99.99      newB N  
ATOM    921  CZ2 TRP   157      10.789  39.382  -4.625  1.00 99.99      newB C  
ATOM    922  CZ3 TRP   157       8.607  39.533  -3.613  1.00 99.99      newB C  
ATOM    923  CH2 TRP   157       9.407  39.267  -4.719  1.00 99.99      newB C  
ATOM    924  HN  TRP   157      10.283  41.045   2.513  1.00  0.00      newB H  
ATOM    925  HE1 TRP   157      13.452  39.826  -3.652  1.00  0.00      newB H  
ATOM    926  N   LYS   158      11.685  37.538   0.363  1.00 99.99      newB N  
ATOM    927  CA  LYS   158      12.724  36.488   0.367  1.00 99.99      newB C  
ATOM    928  C   LYS   158      13.048  36.062   1.808  1.00 99.99      newB C  
ATOM    929  O   LYS   158      14.204  35.864   2.180  1.00 99.99      newB O  
ATOM    930  CB  LYS   158      13.980  37.026  -0.347  1.00 99.99      newB C  
ATOM    931  CG  LYS   158      15.104  35.997  -0.512  1.00 99.99      newB C  
ATOM    932  CD  LYS   158      14.621  34.788  -1.314  1.00 99.99      newB C  
ATOM    933  CE  LYS   158      15.704  33.715  -1.406  1.00 99.99      newB C  
ATOM    934  NZ  LYS   158      15.975  33.104  -0.097  1.00 99.99      newB N1+
ATOM    935  HN  LYS   158      10.855  37.403  -0.214  1.00  0.00      newB H  
ATOM    936  HZ1 LYS   158      16.698  32.387  -0.158  1.00  0.00      newB H  
ATOM    937  HZ2 LYS   158      15.123  32.737   0.326  1.00  0.00      newB H  
ATOM    938  HZ3 LYS   158      16.208  33.809   0.602  1.00  0.00      newB H  
ATOM    939  N   ASP   159      12.018  36.077   2.645  1.00 99.99      newB N  
ATOM    940  CA  ASP   159      12.179  35.814   4.068  1.00 99.99      newB C  
ATOM    941  C   ASP   159      12.694  34.393   4.279  1.00 99.99      newB C  
ATOM    942  O   ASP   159      11.899  33.610   4.745  1.00 99.99      newB O  
ATOM    943  CB  ASP   159      10.820  36.019   4.761  1.00 99.99      newB C  
ATOM    944  CG  ASP   159       9.642  35.162   4.269  1.00 99.99      newB C  
ATOM    945  OD1 ASP   159       9.813  34.109   3.620  1.00 99.99      newB O  
ATOM    946  OD2 ASP   159       8.536  35.708   4.397  1.00 99.99      newB O1-
ATOM    947  HN  ASP   159      11.087  36.279   2.281  1.00  0.00      newB H  
ATOM    948  N   GLU   160      13.996  34.174   4.114  1.00 50.00      newB N  
ATOM    949  CA  GLU   160      14.744  32.908   4.254  1.00 50.00      newB C  
ATOM    950  C   GLU   160      13.952  31.665   4.733  1.00 50.00      newB C  
ATOM    951  O   GLU   160      12.742  31.491   4.603  1.00 50.00      newB O  
ATOM    952  CB  GLU   160      15.950  33.194   5.167  1.00 50.00      newB C  
ATOM    953  CG  GLU   160      16.851  34.325   4.658  1.00 50.00      newB C  
ATOM    954  CD  GLU   160      17.988  34.598   5.642  1.00 50.00      newB C  
ATOM    955  OE1 GLU   160      17.676  35.107   6.741  1.00 50.00      newB O  
ATOM    956  OE2 GLU   160      19.126  34.222   5.295  1.00 50.00      newB O1-
ATOM    957  HN  GLU   160      14.552  34.989   3.856  1.00  0.00      newB H  
ATOM    958  N   GLY   161      14.662  30.652   5.185  1.00 50.00      newB N  
ATOM    959  CA  GLY   161      13.985  29.418   5.625  1.00 50.00      newB C  
ATOM    960  C   GLY   161      14.221  29.083   7.091  1.00 50.00      newB C  
ATOM    961  O   GLY   161      14.130  27.912   7.443  1.00 50.00      newB O  
ATOM    962  HN  GLY   161      15.679  30.721   5.231  1.00  0.00      newB H  
ATOM    963  N   SER   162      14.615  30.070   7.894  1.00 50.00      newB N  
ATOM    964  CA  SER   162      14.867  29.827   9.326  1.00 50.00      newB C  
ATOM    965  C   SER   162      13.594  29.978  10.168  1.00 50.00      newB C  
ATOM    966  O   SER   162      13.258  29.090  10.945  1.00 50.00      newB O  
ATOM    967  CB  SER   162      15.977  30.741   9.851  1.00 50.00      newB C  
ATOM    968  OG  SER   162      15.593  32.113   9.701  1.00 50.00      newB O  
ATOM    969  HN  SER   162      14.744  31.007   7.513  1.00  0.00      newB H  
ATOM    970  HG  SER   162      16.282  32.680  10.027  1.00  0.00      newB H  
ATOM    971  N   GLU   163      12.897  31.100   9.992  1.00 50.00      newB N  
ATOM    972  CA  GLU   163      11.664  31.399  10.748  1.00 50.00      newB C  
ATOM    973  C   GLU   163      10.709  32.324   9.970  1.00 50.00      newB C  
ATOM    974  O   GLU   163      10.751  32.374   8.743  1.00 50.00      newB O  
ATOM    975  CB  GLU   163      12.051  31.971  12.125  1.00 50.00      newB C  
ATOM    976  CG  GLU   163      12.799  33.307  12.020  1.00 50.00      newB C  
ATOM    977  CD  GLU   163      13.045  33.907  13.399  1.00 50.00      newB C  
ATOM    978  OE1 GLU   163      13.757  33.243  14.178  1.00 50.00      newB O  
ATOM    979  OE2 GLU   163      12.532  35.027  13.609  1.00 50.00      newB O1-
ATOM    980  HN  GLU   163      13.228  31.780   9.308  1.00  0.00      newB H  
ATOM    981  N   CYS   164       9.923  33.104  10.712  1.00 50.00      newB N  
ATOM    982  CA  CYS   164       9.020  34.126  10.153  1.00 50.00      newB C  
ATOM    983  C   CYS   164       9.806  35.259   9.478  1.00 50.00      newB C  
ATOM    984  O   CYS   164       9.248  35.965   8.642  1.00 50.00      newB O  
ATOM    985  CB  CYS   164       8.104  34.702  11.241  1.00 50.00      newB C  
ATOM    986  SG  CYS   164       6.863  35.875  10.571  1.00 50.00      newB S  
ATOM    987  HN  CYS   164       9.948  32.987  11.725  1.00  0.00      newB H  
ATOM    988  N   GLU   165      11.080  35.399   9.857  1.00 50.00      newB N  
ATOM    989  CA  GLU   165      11.995  36.445   9.376  1.00 50.00      newB C  
ATOM    990  C   GLU   165      11.843  37.742  10.168  1.00 50.00      newB C  
ATOM    991  O   GLU   165      10.816  38.414  10.085  1.00 50.00      newB O  
ATOM    992  CB  GLU   165      11.909  36.725   7.878  1.00 50.00      newB C  
ATOM    993  CG  GLU   165      13.162  36.229   7.165  1.00 50.00      newB C  
ATOM    994  CD  GLU   165      13.453  34.743   7.382  1.00 50.00      newB C  
ATOM    995  OE1 GLU   165      12.617  33.879   7.069  1.00 50.00      newB O  
ATOM    996  OE2 GLU   165      14.504  34.504   7.999  1.00 50.00      newB O1-
ATOM    997  HN  GLU   165      11.446  34.728  10.532  1.00  0.00      newB H  
ATOM    998  N   PRO   166      12.899  38.058  10.927  1.00 50.00      newB N  
ATOM    999  CA  PRO   166      12.920  39.170  11.893  1.00 50.00      newB C  
ATOM   1000  C   PRO   166      13.041  40.582  11.304  1.00 50.00      newB C  
ATOM   1001  O   PRO   166      13.396  41.505  12.034  1.00 50.00      newB O  
ATOM   1002  CB  PRO   166      14.107  38.832  12.797  1.00 50.00      newB C  
ATOM   1003  CG  PRO   166      15.090  38.156  11.848  1.00 50.00      newB C  
ATOM   1004  CD  PRO   166      14.183  37.325  10.947  1.00 50.00      newB C  
ATOM   1005  N   GLY   167      12.831  40.715   9.985  1.00 50.00      newB N  
ATOM   1006  CA  GLY   167      12.888  42.011   9.286  1.00 50.00      newB C  
ATOM   1007  C   GLY   167      14.268  42.668   9.207  1.00 50.00      newB C  
ATOM   1008  O   GLY   167      14.528  43.465   8.312  1.00 50.00      newB O  
ATOM   1009  HN  GLY   167      12.622  39.878   9.440  1.00  0.00      newB H  
ATOM   1010  N   PHE   168      15.156  42.240  10.089  1.00 50.00      newB N  
ATOM   1011  CA  PHE   168      16.524  42.736  10.107  1.00 50.00      newB C  
ATOM   1012  C   PHE   168      17.550  41.613  10.226  1.00 50.00      newB C  
ATOM   1013  O   PHE   168      18.719  41.832  10.498  1.00 50.00      newB O  
ATOM   1014  CB  PHE   168      16.579  43.747  11.234  1.00 50.00      newB C  
ATOM   1015  CG  PHE   168      16.098  43.347  12.616  1.00 50.00      newB C  
ATOM   1016  CD1 PHE   168      16.752  42.424  13.422  1.00 50.00      newB C  
ATOM   1017  CD2 PHE   168      14.958  43.999  13.039  1.00 50.00      newB C  
ATOM   1018  CE1 PHE   168      16.225  42.132  14.672  1.00 50.00      newB C  
ATOM   1019  CE2 PHE   168      14.439  43.709  14.284  1.00 50.00      newB C  
ATOM   1020  CZ  PHE   168      15.071  42.775  15.096  1.00 50.00      newB C  
ATOM   1021  HN  PHE   168      14.874  41.542  10.777  1.00  0.00      newB H  
ATOM   1022  N   PHE   169      17.156  40.441   9.763  1.00 50.00      newB N  
ATOM   1023  CA  PHE   169      18.041  39.260   9.719  1.00 50.00      newB C  
ATOM   1024  C   PHE   169      19.325  39.500   8.907  1.00 50.00      newB C  
ATOM   1025  O   PHE   169      20.336  38.846   9.139  1.00 50.00      newB O  
ATOM   1026  CB  PHE   169      17.281  38.067   9.136  1.00 50.00      newB C  
ATOM   1027  CG  PHE   169      16.763  38.334   7.723  1.00 50.00      newB C  
ATOM   1028  CD1 PHE   169      15.526  38.936   7.522  1.00 50.00      newB C  
ATOM   1029  CD2 PHE   169      17.553  37.974   6.643  1.00 50.00      newB C  
ATOM   1030  CE1 PHE   169      15.081  39.174   6.228  1.00 50.00      newB C  
ATOM   1031  CE2 PHE   169      17.103  38.202   5.352  1.00 50.00      newB C  
ATOM   1032  CZ  PHE   169      15.869  38.806   5.143  1.00 50.00      newB C  
ATOM   1033  HN  PHE   169      16.200  40.347   9.421  1.00  0.00      newB H  
ATOM   1034  N   SER   170      19.230  40.393   7.924  1.00 50.00      newB N  
ATOM   1035  CA  SER   170      20.366  40.742   7.054  1.00 50.00      newB C  
ATOM   1036  C   SER   170      21.332  41.730   7.713  1.00 50.00      newB C  
ATOM   1037  O   SER   170      22.510  41.744   7.380  1.00 50.00      newB O  
ATOM   1038  CB  SER   170      19.880  41.324   5.726  1.00 50.00      newB C  
ATOM   1039  OG  SER   170      19.097  40.342   5.046  1.00 50.00      newB O  
ATOM   1040  HN  SER   170      18.334  40.854   7.767  1.00  0.00      newB H  
ATOM   1041  HG  SER   170      18.795  40.704   4.221  1.00  0.00      newB H  
ATOM   1042  N   GLU   171      20.817  42.598   8.578  1.00 50.00      newB N  
ATOM   1043  CA  GLU   171      21.637  43.625   9.256  1.00 50.00      newB C  
ATOM   1044  C   GLU   171      22.512  43.022  10.372  1.00 50.00      newB C  
ATOM   1045  O   GLU   171      22.220  43.088  11.571  1.00 50.00      newB O  
ATOM   1046  CB  GLU   171      20.751  44.771   9.760  1.00 50.00      newB C  
ATOM   1047  CG  GLU   171      19.870  44.360  10.934  1.00 50.00      newB C  
ATOM   1048  CD  GLU   171      18.969  45.439  11.482  1.00 50.00      newB C  
ATOM   1049  OE1 GLU   171      18.426  46.181  10.646  1.00 50.00      newB O  
ATOM   1050  OE2 GLU   171      18.611  45.291  12.663  1.00 50.00      newB O1-
ATOM   1051  HN  GLU   171      19.819  42.554   8.782  1.00  0.00      newB H  
ATOM   1052  N   TRP   172      23.741  42.696  10.063  1.00 50.00      newB N  
ATOM   1053  CA  TRP   172      24.614  42.041  11.061  1.00 50.00      newB C  
ATOM   1054  C   TRP   172      25.135  42.977  12.170  1.00 50.00      newB C  
ATOM   1055  O   TRP   172      25.615  42.524  13.208  1.00 50.00      newB O  
ATOM   1056  CB  TRP   172      25.761  41.320  10.365  1.00 50.00      newB C  
ATOM   1057  CG  TRP   172      26.630  42.305   9.585  1.00 50.00      newB C  
ATOM   1058  CD1 TRP   172      27.719  42.914  10.040  1.00 50.00      newB C  
ATOM   1059  CD2 TRP   172      26.446  42.697   8.271  1.00 50.00      newB C  
ATOM   1060  CE2 TRP   172      27.485  43.561   7.977  1.00 50.00      newB C  
ATOM   1061  CE3 TRP   172      25.501  42.379   7.310  1.00 50.00      newB C  
ATOM   1062  NE1 TRP   172      28.237  43.667   9.070  1.00 50.00      newB N  
ATOM   1063  CZ2 TRP   172      27.579  44.114   6.706  1.00 50.00      newB C  
ATOM   1064  CZ3 TRP   172      25.596  42.922   6.036  1.00 50.00      newB C  
ATOM   1065  CH2 TRP   172      26.639  43.790   5.735  1.00 50.00      newB C  
ATOM   1066  HN  TRP   172      24.099  42.895   9.129  1.00  0.00      newB H  
ATOM   1067  HE1 TRP   172      29.079  44.236   9.152  1.00  0.00      newB H  
ATOM   1068  N   TYR   173      25.040  44.286  11.938  1.00 50.00      newB N  
ATOM   1069  CA  TYR   173      25.512  45.281  12.917  1.00 50.00      newB C  
ATOM   1070  C   TYR   173      24.521  45.446  14.071  1.00 50.00      newB C  
ATOM   1071  O   TYR   173      24.938  45.595  15.210  1.00 50.00      newB O  
ATOM   1072  CB  TYR   173      25.807  46.628  12.252  1.00 50.00      newB C  
ATOM   1073  CG  TYR   173      24.562  47.270  11.640  1.00 50.00      newB C  
ATOM   1074  CD1 TYR   173      24.197  46.973  10.334  1.00 50.00      newB C  
ATOM   1075  CD2 TYR   173      23.812  48.167  12.385  1.00 50.00      newB C  
ATOM   1076  CE1 TYR   173      23.072  47.559   9.773  1.00 50.00      newB C  
ATOM   1077  CE2 TYR   173      22.705  48.771  11.805  1.00 50.00      newB C  
ATOM   1078  CZ  TYR   173      22.324  48.459  10.513  1.00 50.00      newB C  
ATOM   1079  OH  TYR   173      21.202  49.016  10.000  1.00 50.00      newB O  
ATOM   1080  HN  TYR   173      24.630  44.607  11.061  1.00  0.00      newB H  
ATOM   1081  HH  TYR   173      20.689  49.634  10.508  1.00  0.00      newB H  
ATOM   1082  N   ILE   174      23.227  45.358  13.777  1.00 50.00      newB N  
ATOM   1083  CA  ILE   174      22.185  45.421  14.824  1.00 50.00      newB C  
ATOM   1084  C   ILE   174      22.045  44.083  15.553  1.00 50.00      newB C  
ATOM   1085  O   ILE   174      21.844  44.059  16.766  1.00 50.00      newB O  
ATOM   1086  CB  ILE   174      20.820  45.836  14.264  1.00 50.00      newB C  
ATOM   1087  CG1 ILE   174      20.850  47.228  13.638  1.00 50.00      newB C  
ATOM   1088  CG2 ILE   174      19.687  45.789  15.309  1.00 50.00      newB C  
ATOM   1089  CD1 ILE   174      21.213  48.350  14.625  1.00 50.00      newB C  
ATOM   1090  HN  ILE   174      22.946  45.244  12.803  1.00  0.00      newB H  
ATOM   1091  N   LEU   175      22.201  43.000  14.797  1.00 50.00      newB N  
ATOM   1092  CA  LEU   175      22.115  41.640  15.361  1.00 50.00      newB C  
ATOM   1093  C   LEU   175      23.135  41.417  16.480  1.00 50.00      newB C  
ATOM   1094  O   LEU   175      22.823  40.806  17.501  1.00 50.00      newB O  
ATOM   1095  CB  LEU   175      22.340  40.600  14.261  1.00 50.00      newB C  
ATOM   1096  CG  LEU   175      21.056  40.210  13.520  1.00 50.00      newB C  
ATOM   1097  CD1 LEU   175      20.360  41.393  12.866  1.00 50.00      newB C  
ATOM   1098  CD2 LEU   175      21.354  39.154  12.459  1.00 50.00      newB C  
ATOM   1099  HN  LEU   175      22.385  43.113  13.800  1.00  0.00      newB H  
ATOM   1100  N   ALA   176      24.297  42.047  16.320  1.00 50.00      newB N  
ATOM   1101  CA  ALA   176      25.386  41.962  17.306  1.00 50.00      newB C  
ATOM   1102  C   ALA   176      25.180  42.913  18.492  1.00 50.00      newB C  
ATOM   1103  O   ALA   176      25.503  42.579  19.630  1.00 50.00      newB O  
ATOM   1104  CB  ALA   176      26.718  42.266  16.622  1.00 50.00      newB C  
ATOM   1105  HN  ALA   176      24.438  42.610  15.481  1.00  0.00      newB H  
ATOM   1106  N   ILE   177      24.552  44.056  18.222  1.00 50.00      newB N  
ATOM   1107  CA  ILE   177      24.287  45.073  19.260  1.00 50.00      newB C  
ATOM   1108  C   ILE   177      23.197  44.600  20.224  1.00 50.00      newB C  
ATOM   1109  O   ILE   177      23.301  44.779  21.431  1.00 50.00      newB O  
ATOM   1110  CB  ILE   177      23.924  46.433  18.633  1.00 50.00      newB C  
ATOM   1111  CG1 ILE   177      25.037  46.944  17.710  1.00 50.00      newB C  
ATOM   1112  CG2 ILE   177      23.617  47.512  19.682  1.00 50.00      newB C  
ATOM   1113  CD1 ILE   177      26.436  47.060  18.333  1.00 50.00      newB C  
ATOM   1114  HN  ILE   177      24.244  44.235  17.266  1.00  0.00      newB H  
ATOM   1115  N   THR   178      22.193  43.928  19.695  1.00 50.00      newB N  
ATOM   1116  CA  THR   178      21.110  43.377  20.533  1.00 50.00      newB C  
ATOM   1117  C   THR   178      21.550  42.098  21.252  1.00 50.00      newB C  
ATOM   1118  O   THR   178      21.056  41.784  22.333  1.00 50.00      newB O  
ATOM   1119  CB  THR   178      19.852  43.108  19.710  1.00 50.00      newB C  
ATOM   1120  CG2 THR   178      19.228  44.421  19.226  1.00 50.00      newB C  
ATOM   1121  OG1 THR   178      20.171  42.247  18.612  1.00 50.00      newB O  
ATOM   1122  HN  THR   178      22.164  43.786  18.685  1.00  0.00      newB H  
ATOM   1123  HG1 THR   178      20.558  41.433  18.912  1.00  0.00      newB H  
ATOM   1124  N   SER   179      22.531  41.415  20.660  1.00 50.00      newB N  
ATOM   1125  CA  SER   179      23.145  40.216  21.266  1.00 50.00      newB C  
ATOM   1126  C   SER   179      23.843  40.600  22.580  1.00 50.00      newB C  
ATOM   1127  O   SER   179      23.776  39.900  23.592  1.00 50.00      newB O  
ATOM   1128  CB  SER   179      24.161  39.612  20.292  1.00 50.00      newB C  
ATOM   1129  OG  SER   179      24.719  38.422  20.850  1.00 50.00      newB O  
ATOM   1130  HN  SER   179      22.871  41.733  19.752  1.00  0.00      newB H  
ATOM   1131  HG  SER   179      25.349  38.047  20.246  1.00  0.00      newB H  
ATOM   1132  N   PHE   180      24.384  41.816  22.555  1.00 50.00      newB N  
ATOM   1133  CA  PHE   180      25.113  42.399  23.674  1.00 50.00      newB C  
ATOM   1134  C   PHE   180      24.214  42.976  24.744  1.00 50.00      newB C  
ATOM   1135  O   PHE   180      24.090  42.399  25.823  1.00 50.00      newB O  
ATOM   1136  CB  PHE   180      26.214  43.367  23.200  1.00 50.00      newB C  
ATOM   1137  CG  PHE   180      27.416  42.618  22.585  1.00 50.00      newB C  
ATOM   1138  CD1 PHE   180      27.226  41.497  21.780  1.00 50.00      newB C  
ATOM   1139  CD2 PHE   180      28.718  43.079  22.770  1.00 50.00      newB C  
ATOM   1140  CE1 PHE   180      28.270  40.872  21.134  1.00 50.00      newB C  
ATOM   1141  CE2 PHE   180      29.779  42.450  22.122  1.00 50.00      newB C  
ATOM   1142  CZ  PHE   180      29.555  41.353  21.298  1.00 50.00      newB C  
ATOM   1143  HN  PHE   180      24.283  42.371  21.705  1.00  0.00      newB H  
ATOM   1144  N   LEU   181      23.441  43.942  24.286  1.00 50.00      newB N  
ATOM   1145  CA  LEU   181      22.482  44.682  25.117  1.00 50.00      newB C  
ATOM   1146  C   LEU   181      21.469  43.786  25.838  1.00 50.00      newB C  
ATOM   1147  O   LEU   181      21.143  44.016  26.999  1.00 50.00      newB O  
ATOM   1148  CB  LEU   181      21.745  45.712  24.266  1.00 50.00      newB C  
ATOM   1149  CG  LEU   181      22.540  47.007  24.046  1.00 50.00      newB C  
ATOM   1150  CD1 LEU   181      23.889  46.836  23.339  1.00 50.00      newB C  
ATOM   1151  CD2 LEU   181      21.664  47.977  23.257  1.00 50.00      newB C  
ATOM   1152  HN  LEU   181      23.513  44.189  23.299  1.00  0.00      newB H  
ATOM   1153  N   GLU   182      21.061  42.718  25.169  1.00 50.00      newB N  
ATOM   1154  CA  GLU   182      20.037  41.827  25.737  1.00 50.00      newB C  
ATOM   1155  C   GLU   182      20.586  40.562  26.405  1.00 50.00      newB C  
ATOM   1156  O   GLU   182      19.868  39.921  27.168  1.00 50.00      newB O  
ATOM   1157  CB  GLU   182      18.996  41.451  24.685  1.00 50.00      newB C  
ATOM   1158  CG  GLU   182      18.179  42.664  24.234  1.00 50.00      newB C  
ATOM   1159  CD  GLU   182      17.101  42.244  23.236  1.00 50.00      newB C  
ATOM   1160  OE1 GLU   182      17.485  41.791  22.135  1.00 50.00      newB O  
ATOM   1161  OE2 GLU   182      15.909  42.403  23.586  1.00 50.00      newB O1-
ATOM   1162  HN  GLU   182      21.460  42.512  24.253  1.00  0.00      newB H  
ATOM   1163  N   PHE   183      21.816  40.178  26.070  1.00 50.00      newB N  
ATOM   1164  CA  PHE   183      22.393  38.945  26.626  1.00 50.00      newB C  
ATOM   1165  C   PHE   183      23.773  39.134  27.253  1.00 50.00      newB C  
ATOM   1166  O   PHE   183      23.892  39.010  28.466  1.00 50.00      newB O  
ATOM   1167  CB  PHE   183      22.386  37.827  25.582  1.00 50.00      newB C  
ATOM   1168  CG  PHE   183      22.843  36.495  26.180  1.00 50.00      newB C  
ATOM   1169  CD1 PHE   183      21.933  35.683  26.845  1.00 50.00      newB C  
ATOM   1170  CD2 PHE   183      24.150  36.068  25.984  1.00 50.00      newB C  
ATOM   1171  CE1 PHE   183      22.330  34.434  27.306  1.00 50.00      newB C  
ATOM   1172  CE2 PHE   183      24.546  34.819  26.446  1.00 50.00      newB C  
ATOM   1173  CZ  PHE   183      23.635  34.001  27.104  1.00 50.00      newB C  
ATOM   1174  HN  PHE   183      22.363  40.744  25.422  1.00  0.00      newB H  
ATOM   1175  N   VAL   184      24.779  39.502  26.464  1.00 50.00      newB N  
ATOM   1176  CA  VAL   184      26.160  39.594  26.985  1.00 50.00      newB C  
ATOM   1177  C   VAL   184      26.307  40.620  28.132  1.00 50.00      newB C  
ATOM   1178  O   VAL   184      27.076  40.409  29.058  1.00 50.00      newB O  
ATOM   1179  CB  VAL   184      27.204  39.816  25.877  1.00 50.00      newB C  
ATOM   1180  CG1 VAL   184      27.278  41.264  25.486  1.00 50.00      newB C  
ATOM   1181  CG2 VAL   184      28.636  39.591  26.344  1.00 50.00      newB C  
ATOM   1182  HN  VAL   184      24.595  39.724  25.486  1.00  0.00      newB H  
ATOM   1183  N   ILE   185      25.643  41.766  28.010  1.00 50.00      newB N  
ATOM   1184  CA  ILE   185      25.723  42.812  29.042  1.00 50.00      newB C  
ATOM   1185  C   ILE   185      25.095  42.370  30.378  1.00 50.00      newB C  
ATOM   1186  O   ILE   185      25.759  42.454  31.412  1.00 50.00      newB O  
ATOM   1187  CB  ILE   185      25.276  44.211  28.543  1.00 50.00      newB C  
ATOM   1188  CG1 ILE   185      25.371  45.259  29.639  1.00 50.00      newB C  
ATOM   1189  CG2 ILE   185      23.858  44.378  28.044  1.00 50.00      newB C  
ATOM   1190  CD1 ILE   185      26.831  45.569  29.933  1.00 50.00      newB C  
ATOM   1191  HN  ILE   185      25.066  41.923  27.184  1.00  0.00      newB H  
ATOM   1192  N   PRO   186      23.859  41.845  30.388  1.00 50.00      newB N  
ATOM   1193  CA  PRO   186      23.225  41.391  31.625  1.00 50.00      newB C  
ATOM   1194  C   PRO   186      23.915  40.149  32.186  1.00 50.00      newB C  
ATOM   1195  O   PRO   186      24.241  40.152  33.364  1.00 50.00      newB O  
ATOM   1196  CB  PRO   186      21.761  41.138  31.266  1.00 50.00      newB C  
ATOM   1197  CG  PRO   186      21.770  40.793  29.784  1.00 50.00      newB C  
ATOM   1198  CD  PRO   186      22.932  41.621  29.264  1.00 50.00      newB C  
ATOM   1199  N   VAL   187      24.306  39.212  31.320  1.00 50.00      newB N  
ATOM   1200  CA  VAL   187      25.006  37.981  31.745  1.00 50.00      newB C  
ATOM   1201  C   VAL   187      26.332  38.240  32.485  1.00 50.00      newB C  
ATOM   1202  O   VAL   187      26.746  37.472  33.351  1.00 50.00      newB O  
ATOM   1203  CB  VAL   187      25.236  36.980  30.604  1.00 50.00      newB C  
ATOM   1204  CG1 VAL   187      23.913  36.492  30.007  1.00 50.00      newB C  
ATOM   1205  CG2 VAL   187      26.205  37.510  29.548  1.00 50.00      newB C  
ATOM   1206  HN  VAL   187      24.115  39.350  30.328  1.00  0.00      newB H  
TER    1207      VAL   187 
ATOM   1208  N   VAL   190      25.257  40.186  35.859  1.00 50.00      newB N  
ATOM   1209  CA  VAL   190      24.576  39.186  36.699  1.00 50.00      newB C  
ATOM   1210  C   VAL   190      25.613  38.309  37.416  1.00 50.00      newB C  
ATOM   1211  O   VAL   190      25.487  38.053  38.613  1.00 50.00      newB O  
ATOM   1212  CB  VAL   190      23.579  38.351  35.870  1.00 50.00      newB C  
ATOM   1213  CG1 VAL   190      24.221  37.416  34.855  1.00 50.00      newB C  
ATOM   1214  CG2 VAL   190      22.712  37.473  36.765  1.00 50.00      newB C  
ATOM   1215  HN1 VAL   190      24.568  40.768  35.383  1.00  0.00      newB H  
ATOM   1216  HN2 VAL   190      25.911  39.755  35.205  1.00  0.00      newB H  
ATOM   1217  HN3 VAL   190      25.925  40.742  36.392  1.00  0.00      newB H  
TER    1218      VAL   190 
ATOM   1219  N   LEU   308      19.350  28.514  38.984  1.00 50.00      newB N  
ATOM   1220  CA  LEU   308      18.591  29.262  37.966  1.00 50.00      newB C  
ATOM   1221  C   LEU   308      19.535  29.885  36.934  1.00 50.00      newB C  
ATOM   1222  O   LEU   308      19.414  29.697  35.729  1.00 50.00      newB O  
ATOM   1223  CB  LEU   308      17.756  30.364  38.626  1.00 50.00      newB C  
ATOM   1224  CG  LEU   308      16.397  29.889  39.161  1.00 50.00      newB C  
ATOM   1225  CD1 LEU   308      16.469  28.845  40.270  1.00 50.00      newB C  
ATOM   1226  CD2 LEU   308      15.615  31.081  39.703  1.00 50.00      newB C  
ATOM   1227  HN1 LEU   308      19.906  27.780  38.545  1.00  0.00      newB H  
ATOM   1228  HN2 LEU   308      18.743  28.144  39.715  1.00  0.00      newB H  
ATOM   1229  HN3 LEU   308      19.922  29.131  39.560  1.00  0.00      newB H  
ATOM   1230  N   LEU   309      20.560  30.572  37.402  1.00 50.00      newB N  
ATOM   1231  CA  LEU   309      21.561  31.173  36.496  1.00 50.00      newB C  
ATOM   1232  C   LEU   309      22.331  30.119  35.697  1.00 50.00      newB C  
ATOM   1233  O   LEU   309      22.577  30.290  34.503  1.00 50.00      newB O  
ATOM   1234  CB  LEU   309      22.554  32.021  37.287  1.00 50.00      newB C  
ATOM   1235  CG  LEU   309      22.040  33.436  37.559  1.00 50.00      newB C  
ATOM   1236  CD1 LEU   309      20.735  33.443  38.342  1.00 50.00      newB C  
ATOM   1237  CD2 LEU   309      23.098  34.227  38.321  1.00 50.00      newB C  
ATOM   1238  HN  LEU   309      20.663  30.691  38.410  1.00  0.00      newB H  
TER    1239      LEU   309 
ATOM   1240  N   VAL   311      21.241  27.280  34.681  1.00 50.00      newB N  
ATOM   1241  CA  VAL   311      20.386  26.766  33.607  1.00 50.00      newB C  
ATOM   1242  C   VAL   311      20.267  27.728  32.409  1.00 50.00      newB C  
ATOM   1243  O   VAL   311      20.319  27.358  31.237  1.00 50.00      newB O  
ATOM   1244  CB  VAL   311      19.024  26.376  34.176  1.00 50.00      newB C  
ATOM   1245  CG1 VAL   311      18.125  27.548  34.531  1.00 50.00      newB C  
ATOM   1246  CG2 VAL   311      18.330  25.573  33.111  1.00 50.00      newB C  
ATOM   1247  HN1 VAL   311      22.151  27.541  34.301  1.00  0.00      newB H  
ATOM   1248  HN2 VAL   311      21.323  26.621  35.456  1.00  0.00      newB H  
ATOM   1249  HN3 VAL   311      20.802  28.049  35.187  1.00  0.00      newB H  
ATOM   1250  N   PHE   312      20.099  28.995  32.731  1.00 50.00      newB N  
ATOM   1251  CA  PHE   312      19.857  30.016  31.707  1.00 50.00      newB C  
ATOM   1252  C   PHE   312      21.097  30.228  30.827  1.00 50.00      newB C  
ATOM   1253  O   PHE   312      20.985  30.586  29.655  1.00 50.00      newB O  
ATOM   1254  CB  PHE   312      19.429  31.296  32.411  1.00 50.00      newB C  
ATOM   1255  CG  PHE   312      18.710  32.210  31.428  1.00 50.00      newB C  
ATOM   1256  CD1 PHE   312      17.350  32.050  31.207  1.00 50.00      newB C  
ATOM   1257  CD2 PHE   312      19.411  33.220  30.800  1.00 50.00      newB C  
ATOM   1258  CE1 PHE   312      16.665  32.908  30.363  1.00 50.00      newB C  
ATOM   1259  CE2 PHE   312      18.728  34.064  29.951  1.00 50.00      newB C  
ATOM   1260  CZ  PHE   312      17.360  33.922  29.733  1.00 50.00      newB C  
ATOM   1261  HN  PHE   312      20.138  29.271  33.712  1.00  0.00      newB H  
ATOM   1262  N   ALA   313      22.268  29.975  31.409  1.00 50.00      newB N  
ATOM   1263  CA  ALA   313      23.546  30.054  30.682  1.00 50.00      newB C  
ATOM   1264  C   ALA   313      23.828  28.763  29.907  1.00 50.00      newB C  
ATOM   1265  O   ALA   313      24.293  28.813  28.773  1.00 50.00      newB O  
ATOM   1266  CB  ALA   313      24.687  30.324  31.662  1.00 50.00      newB C  
ATOM   1267  HN  ALA   313      22.280  29.717  32.396  1.00  0.00      newB H  
ATOM   1268  N   VAL   314      23.446  27.628  30.487  1.00 50.00      newB N  
ATOM   1269  CA  VAL   314      23.602  26.309  29.838  1.00 50.00      newB C  
ATOM   1270  C   VAL   314      22.693  26.155  28.602  1.00 50.00      newB C  
ATOM   1271  O   VAL   314      23.010  25.404  27.683  1.00 50.00      newB O  
ATOM   1272  CB  VAL   314      23.399  25.168  30.860  1.00 50.00      newB C  
ATOM   1273  CG1 VAL   314      21.971  25.017  31.363  1.00 50.00      newB C  
ATOM   1274  CG2 VAL   314      23.763  23.803  30.283  1.00 50.00      newB C  
ATOM   1275  HN  VAL   314      23.029  27.670  31.417  1.00  0.00      newB H  
ATOM   1276  N   CYS   315      21.571  26.869  28.618  1.00 50.00      newB N  
ATOM   1277  CA  CYS   315      20.535  26.719  27.584  1.00 50.00      newB C  
ATOM   1278  C   CYS   315      20.625  27.743  26.448  1.00 50.00      newB C  
ATOM   1279  O   CYS   315      20.312  27.410  25.307  1.00 50.00      newB O  
ATOM   1280  CB  CYS   315      19.146  26.779  28.217  1.00 50.00      newB C  
ATOM   1281  SG  CYS   315      18.783  25.374  29.332  1.00 50.00      newB S  
ATOM   1282  HN  CYS   315      21.424  27.542  29.371  1.00  0.00      newB H  
ATOM   1283  N   TRP   316      21.112  28.946  26.752  1.00 50.00      newB N  
ATOM   1284  CA  TRP   316      21.159  30.029  25.751  1.00 50.00      newB C  
ATOM   1285  C   TRP   316      22.553  30.371  25.222  1.00 50.00      newB C  
ATOM   1286  O   TRP   316      22.689  30.748  24.056  1.00 50.00      newB O  
ATOM   1287  CB  TRP   316      20.517  31.310  26.280  1.00 50.00      newB C  
ATOM   1288  CG  TRP   316      18.998  31.193  26.334  1.00 50.00      newB C  
ATOM   1289  CD1 TRP   316      18.250  31.028  27.422  1.00 50.00      newB C  
ATOM   1290  CD2 TRP   316      18.141  31.383  25.267  1.00 50.00      newB C  
ATOM   1291  CE2 TRP   316      16.863  31.316  25.796  1.00 50.00      newB C  
ATOM   1292  CE3 TRP   316      18.358  31.651  23.921  1.00 50.00      newB C  
ATOM   1293  NE1 TRP   316      16.961  31.095  27.099  1.00 50.00      newB N  
ATOM   1294  CZ2 TRP   316      15.761  31.528  24.999  1.00 50.00      newB C  
ATOM   1295  CZ3 TRP   316      17.250  31.884  23.112  1.00 50.00      newB C  
ATOM   1296  CH2 TRP   316      15.970  31.831  23.668  1.00 50.00      newB C  
ATOM   1297  HN  TRP   316      21.459  29.121  27.695  1.00  0.00      newB H  
ATOM   1298  HE1 TRP   316      16.179  30.993  27.746  1.00  0.00      newB H  
ATOM   1299  N   ALA   317      23.586  30.147  26.041  1.00 50.00      newB N  
ATOM   1300  CA  ALA   317      24.989  30.395  25.631  1.00 50.00      newB C  
ATOM   1301  C   ALA   317      25.347  29.790  24.259  1.00 50.00      newB C  
ATOM   1302  O   ALA   317      25.762  30.556  23.387  1.00 50.00      newB O  
ATOM   1303  CB  ALA   317      26.003  29.875  26.656  1.00 50.00      newB C  
ATOM   1304  HN  ALA   317      23.402  29.793  26.980  1.00  0.00      newB H  
ATOM   1305  N   PRO   318      25.033  28.502  24.002  1.00 50.00      newB N  
ATOM   1306  CA  PRO   318      25.365  27.840  22.727  1.00 50.00      newB C  
ATOM   1307  C   PRO   318      24.721  28.520  21.512  1.00 50.00      newB C  
ATOM   1308  O   PRO   318      25.363  28.657  20.475  1.00 50.00      newB O  
ATOM   1309  CB  PRO   318      24.877  26.399  22.895  1.00 50.00      newB C  
ATOM   1310  CG  PRO   318      23.731  26.517  23.894  1.00 50.00      newB C  
ATOM   1311  CD  PRO   318      24.270  27.562  24.855  1.00 50.00      newB C  
ATOM   1312  N   TYR   319      23.503  29.026  21.696  1.00 50.00      newB N  
ATOM   1313  CA  TYR   319      22.781  29.790  20.663  1.00 50.00      newB C  
ATOM   1314  C   TYR   319      23.410  31.167  20.407  1.00 50.00      newB C  
ATOM   1315  O   TYR   319      23.578  31.563  19.258  1.00 50.00      newB O  
ATOM   1316  CB  TYR   319      21.308  29.915  21.065  1.00 50.00      newB C  
ATOM   1317  CG  TYR   319      20.548  30.956  20.237  1.00 50.00      newB C  
ATOM   1318  CD1 TYR   319      20.143  30.683  18.936  1.00 50.00      newB C  
ATOM   1319  CD2 TYR   319      20.228  32.172  20.826  1.00 50.00      newB C  
ATOM   1320  CE1 TYR   319      19.406  31.625  18.231  1.00 50.00      newB C  
ATOM   1321  CE2 TYR   319      19.486  33.112  20.128  1.00 50.00      newB C  
ATOM   1322  CZ  TYR   319      19.077  32.836  18.829  1.00 50.00      newB C  
ATOM   1323  OH  TYR   319      18.350  33.751  18.140  1.00 50.00      newB O  
ATOM   1324  HN  TYR   319      23.047  28.877  22.596  1.00  0.00      newB H  
ATOM   1325  HH  TYR   319      18.125  34.579  18.549  1.00  0.00      newB H  
ATOM   1326  N   SER   320      23.800  31.848  21.479  1.00 50.00      newB N  
ATOM   1327  CA  SER   320      24.429  33.183  21.392  1.00 50.00      newB C  
ATOM   1328  C   SER   320      25.867  33.102  20.865  1.00 50.00      newB C  
ATOM   1329  O   SER   320      26.411  34.028  20.282  1.00 50.00      newB O  
ATOM   1330  CB  SER   320      24.436  33.872  22.756  1.00 50.00      newB C  
ATOM   1331  OG  SER   320      23.089  34.077  23.185  1.00 50.00      newB O  
ATOM   1332  HN  SER   320      23.660  31.433  22.400  1.00  0.00      newB H  
ATOM   1333  HG  SER   320      23.093  34.505  24.033  1.00  0.00      newB H  
ATOM   1334  N   LEU   321      26.536  31.998  21.139  1.00 50.00      newB N  
ATOM   1335  CA  LEU   321      27.874  31.718  20.585  1.00 50.00      newB C  
ATOM   1336  C   LEU   321      27.736  31.237  19.127  1.00 50.00      newB C  
ATOM   1337  O   LEU   321      28.662  31.125  18.330  1.00 50.00      newB O  
ATOM   1338  CB  LEU   321      28.569  30.706  21.506  1.00 50.00      newB C  
ATOM   1339  CG  LEU   321      30.056  30.493  21.182  1.00 50.00      newB C  
ATOM   1340  CD1 LEU   321      30.857  30.111  22.422  1.00 50.00      newB C  
ATOM   1341  CD2 LEU   321      30.301  29.463  20.074  1.00 50.00      newB C  
ATOM   1342  HN  LEU   321      26.110  31.310  21.760  1.00  0.00      newB H  
ATOM   1343  N   PHE   322      26.550  30.816  18.767  1.00 50.00      newB N  
ATOM   1344  CA  PHE   322      26.273  30.432  17.381  1.00 50.00      newB C  
ATOM   1345  C   PHE   322      25.945  31.660  16.525  1.00 50.00      newB C  
ATOM   1346  O   PHE   322      26.144  31.674  15.311  1.00 50.00      newB O  
ATOM   1347  CB  PHE   322      25.138  29.430  17.369  1.00 50.00      newB C  
ATOM   1348  CG  PHE   322      25.189  28.709  16.032  1.00 50.00      newB C  
ATOM   1349  CD1 PHE   322      26.144  27.718  15.817  1.00 50.00      newB C  
ATOM   1350  CD2 PHE   322      24.091  28.803  15.194  1.00 50.00      newB C  
ATOM   1351  CE1 PHE   322      25.962  26.797  14.790  1.00 50.00      newB C  
ATOM   1352  CE2 PHE   322      23.940  27.887  14.159  1.00 50.00      newB C  
ATOM   1353  CZ  PHE   322      24.845  26.876  13.973  1.00 50.00      newB C  
ATOM   1354  HN  PHE   322      25.807  30.754  19.463  1.00  0.00      newB H  
ATOM   1355  N   THR   323      25.472  32.700  17.204  1.00 50.00      newB N  
ATOM   1356  CA  THR   323      25.188  34.006  16.580  1.00 50.00      newB C  
ATOM   1357  C   THR   323      26.500  34.762  16.330  1.00 50.00      newB C  
ATOM   1358  O   THR   323      26.629  35.503  15.357  1.00 50.00      newB O  
ATOM   1359  CB  THR   323      24.253  34.871  17.437  1.00 50.00      newB C  
ATOM   1360  CG2 THR   323      22.931  34.165  17.750  1.00 50.00      newB C  
ATOM   1361  OG1 THR   323      24.927  35.264  18.630  1.00 50.00      newB O  
ATOM   1362  HN  THR   323      25.297  32.590  18.203  1.00  0.00      newB H  
ATOM   1363  HG1 THR   323      25.747  35.702  18.436  1.00  0.00      newB H  
ATOM   1364  N   ILE   324      27.485  34.494  17.187  1.00 50.00      newB N  
ATOM   1365  CA  ILE   324      28.842  35.051  17.024  1.00 50.00      newB C  
ATOM   1366  C   ILE   324      29.526  34.433  15.785  1.00 50.00      newB C  
ATOM   1367  O   ILE   324      30.426  35.033  15.204  1.00 50.00      newB O  
ATOM   1368  CB  ILE   324      29.701  34.887  18.293  1.00 50.00      newB C  
ATOM   1369  CG1 ILE   324      30.112  33.431  18.471  1.00 50.00      newB C  
ATOM   1370  CG2 ILE   324      29.007  35.475  19.533  1.00 50.00      newB C  
ATOM   1371  CD1 ILE   324      30.990  33.120  19.673  1.00 50.00      newB C  
ATOM   1372  HN  ILE   324      27.295  33.884  17.982  1.00  0.00      newB H  
ATOM   1373  N   VAL   325      29.090  33.223  15.428  1.00 50.00      newB N  
ATOM   1374  CA  VAL   325      29.609  32.473  14.267  1.00 50.00      newB C  
ATOM   1375  C   VAL   325      29.034  33.026  12.955  1.00 50.00      newB C  
ATOM   1376  O   VAL   325      29.765  33.317  12.014  1.00 50.00      newB O  
ATOM   1377  CB  VAL   325      29.296  30.972  14.416  1.00 50.00      newB C  
ATOM   1378  CG1 VAL   325      29.717  30.164  13.181  1.00 50.00      newB C  
ATOM   1379  CG2 VAL   325      30.012  30.385  15.634  1.00 50.00      newB C  
ATOM   1380  HN  VAL   325      28.356  32.792  15.990  1.00  0.00      newB H  
ATOM   1381  N   LEU   326      27.709  33.101  12.893  1.00 50.00      newB N  
ATOM   1382  CA  LEU   326      26.996  33.512  11.670  1.00 50.00      newB C  
ATOM   1383  C   LEU   326      27.304  34.943  11.236  1.00 50.00      newB C  
ATOM   1384  O   LEU   326      27.417  35.201  10.038  1.00 50.00      newB O  
ATOM   1385  CB  LEU   326      25.487  33.384  11.874  1.00 50.00      newB C  
ATOM   1386  CG  LEU   326      25.043  31.935  12.086  1.00 50.00      newB C  
ATOM   1387  CD1 LEU   326      23.561  31.907  12.451  1.00 50.00      newB C  
ATOM   1388  CD2 LEU   326      25.288  31.091  10.833  1.00 50.00      newB C  
ATOM   1389  HN  LEU   326      27.165  32.865  13.723  1.00  0.00      newB H  
ATOM   1390  N   SER   327      27.560  35.786  12.237  1.00 50.00      newB N  
ATOM   1391  CA  SER   327      27.769  37.235  12.051  1.00 50.00      newB C  
ATOM   1392  C   SER   327      28.765  37.581  10.935  1.00 50.00      newB C  
ATOM   1393  O   SER   327      28.470  38.420  10.087  1.00 50.00      newB O  
ATOM   1394  CB  SER   327      28.247  37.851  13.368  1.00 50.00      newB C  
ATOM   1395  OG  SER   327      28.427  39.258  13.202  1.00 50.00      newB O  
ATOM   1396  HN  SER   327      27.614  35.409  13.183  1.00  0.00      newB H  
ATOM   1397  HG  SER   327      28.724  39.640  14.019  1.00  0.00      newB H  
ATOM   1398  N   PHE   328      29.879  36.854  10.888  1.00 50.00      newB N  
ATOM   1399  CA  PHE   328      30.916  37.129   9.880  1.00 50.00      newB C  
ATOM   1400  C   PHE   328      31.063  36.033   8.814  1.00 50.00      newB C  
ATOM   1401  O   PHE   328      31.711  36.242   7.791  1.00 50.00      newB O  
ATOM   1402  CB  PHE   328      32.251  37.386  10.588  1.00 50.00      newB C  
ATOM   1403  CG  PHE   328      33.231  38.144   9.687  1.00 50.00      newB C  
ATOM   1404  CD1 PHE   328      32.844  39.342   9.095  1.00 50.00      newB C  
ATOM   1405  CD2 PHE   328      34.513  37.650   9.475  1.00 50.00      newB C  
ATOM   1406  CE1 PHE   328      33.735  40.049   8.299  1.00 50.00      newB C  
ATOM   1407  CE2 PHE   328      35.405  38.358   8.677  1.00 50.00      newB C  
ATOM   1408  CZ  PHE   328      35.018  39.557   8.090  1.00 50.00      newB C  
ATOM   1409  HN  PHE   328      30.016  36.097  11.558  1.00  0.00      newB H  
ATOM   1410  N   TYR   329      30.455  34.876   9.069  1.00 50.00      newB N  
ATOM   1411  CA  TYR   329      30.683  33.685   8.240  1.00 50.00      newB C  
ATOM   1412  C   TYR   329      29.786  33.668   7.024  1.00 50.00      newB C  
ATOM   1413  O   TYR   329      30.289  33.320   5.960  1.00 50.00      newB O  
ATOM   1414  CB  TYR   329      30.504  32.381   9.022  1.00 50.00      newB C  
ATOM   1415  CG  TYR   329      31.629  32.153  10.037  1.00 50.00      newB C  
ATOM   1416  CD1 TYR   329      32.257  33.211  10.691  1.00 50.00      newB C  
ATOM   1417  CD2 TYR   329      32.014  30.854  10.340  1.00 50.00      newB C  
ATOM   1418  CE1 TYR   329      33.234  33.001  11.634  1.00 50.00      newB C  
ATOM   1419  CE2 TYR   329      33.005  30.634  11.288  1.00 50.00      newB C  
ATOM   1420  CZ  TYR   329      33.612  31.707  11.931  1.00 50.00      newB C  
ATOM   1421  OH  TYR   329      34.597  31.507  12.837  1.00 50.00      newB O  
ATOM   1422  HN  TYR   329      29.814  34.815   9.860  1.00  0.00      newB H  
ATOM   1423  HH  TYR   329      35.012  32.240  13.276  1.00  0.00      newB H  
ATOM   1424  N   SER   330      28.501  33.983   7.247  1.00 50.00      newB N  
ATOM   1425  CA  SER   330      27.444  34.017   6.206  1.00 50.00      newB C  
ATOM   1426  C   SER   330      26.736  32.657   6.096  1.00 50.00      newB C  
ATOM   1427  O   SER   330      26.166  32.289   5.068  1.00 50.00      newB O  
ATOM   1428  CB  SER   330      28.011  34.465   4.844  1.00 50.00      newB C  
ATOM   1429  OG  SER   330      27.073  34.467   3.777  1.00 50.00      newB O  
ATOM   1430  HN  SER   330      28.231  34.216   8.202  1.00  0.00      newB H  
ATOM   1431  HG  SER   330      27.422  34.743   2.938  1.00  0.00      newB H  
ATOM   1432  N   SER   331      26.754  31.893   7.192  1.00 99.99      newB N  
ATOM   1433  CA  SER   331      26.100  30.563   7.250  1.00 99.99      newB C  
ATOM   1434  C   SER   331      26.623  29.617   6.145  1.00 99.99      newB C  
ATOM   1435  O   SER   331      25.966  28.672   5.710  1.00 99.99      newB O  
ATOM   1436  CB  SER   331      24.577  30.757   7.128  1.00 99.99      newB C  
ATOM   1437  OG  SER   331      23.889  29.509   7.199  1.00 99.99      newB O  
ATOM   1438  HN  SER   331      27.237  32.238   8.022  1.00  0.00      newB H  
ATOM   1439  HG  SER   331      22.950  29.629   7.124  1.00  0.00      newB H  
ATOM   1440  N   ALA   332      27.851  29.856   5.716  1.00 99.99      newB N  
ATOM   1441  CA  ALA   332      28.491  29.061   4.650  1.00 99.99      newB C  
ATOM   1442  C   ALA   332      29.736  28.430   5.241  1.00 99.99      newB C  
ATOM   1443  O   ALA   332      30.111  28.876   6.318  1.00 99.99      newB O  
ATOM   1444  CB  ALA   332      28.913  29.976   3.507  1.00 99.99      newB C  
ATOM   1445  HN  ALA   332      28.377  30.621   6.139  1.00  0.00      newB H  
ATOM   1446  N   THR   333      30.318  27.431   4.572  1.00 99.99      newB N  
ATOM   1447  CA  THR   333      31.438  26.622   5.132  1.00 99.99      newB C  
ATOM   1448  C   THR   333      30.957  25.927   6.422  1.00 99.99      newB C  
ATOM   1449  O   THR   333      31.710  25.551   7.320  1.00 99.99      newB O  
ATOM   1450  CB  THR   333      32.726  27.470   5.338  1.00 99.99      newB C  
ATOM   1451  CG2 THR   333      32.797  28.512   6.463  1.00 99.99      newB C  
ATOM   1452  OG1 THR   333      33.819  26.617   5.626  1.00 99.99      newB O  
ATOM   1453  HN  THR   333      29.981  27.212   3.635  1.00  0.00      newB H  
ATOM   1454  HG1 THR   333      33.775  25.972   4.930  1.00  0.00      newB H  
ATOM   1455  N   GLY   334      29.628  25.780   6.455  1.00 99.99      newB N  
ATOM   1456  CA  GLY   334      28.892  25.455   7.676  1.00 99.99      newB C  
ATOM   1457  C   GLY   334      28.328  26.746   8.308  1.00 99.99      newB C  
ATOM   1458  O   GLY   334      28.753  27.857   8.027  1.00 99.99      newB O  
ATOM   1459  HN  GLY   334      29.104  25.900   5.588  1.00  0.00      newB H  
ATOM   1460  N   PRO   335      27.352  26.619   9.193  1.00 50.00      newB N  
ATOM   1461  CA  PRO   335      26.700  25.341   9.506  1.00 50.00      newB C  
ATOM   1462  C   PRO   335      25.252  25.320   9.010  1.00 50.00      newB C  
ATOM   1463  O   PRO   335      24.636  26.353   8.752  1.00 50.00      newB O  
ATOM   1464  CB  PRO   335      26.801  25.296  11.024  1.00 99.99      newB C  
ATOM   1465  CG  PRO   335      26.565  26.758  11.401  1.00 99.99      newB C  
ATOM   1466  CD  PRO   335      27.227  27.576  10.304  1.00 99.99      newB C  
ATOM   1467  N   LYS   336      24.750  24.098   8.897  1.00 50.00      newB N  
ATOM   1468  CA  LYS   336      23.355  23.824   8.507  1.00 50.00      newB C  
ATOM   1469  C   LYS   336      22.355  24.437   9.504  1.00 50.00      newB C  
ATOM   1470  O   LYS   336      22.702  24.842  10.615  1.00 50.00      newB O  
ATOM   1471  CB  LYS   336      23.145  22.308   8.431  1.00 99.99      newB C  
ATOM   1472  CG  LYS   336      23.985  21.638   7.345  1.00 99.99      newB C  
ATOM   1473  CD  LYS   336      23.737  20.130   7.339  1.00 99.99      newB C  
ATOM   1474  CE  LYS   336      24.535  19.454   6.225  1.00 99.99      newB C  
ATOM   1475  NZ  LYS   336      24.314  18.002   6.226  1.00 99.99      newB N1+
ATOM   1476  HN  LYS   336      25.362  23.305   9.090  1.00  0.00      newB H  
ATOM   1477  HZ1 LYS   336      24.847  17.551   5.482  1.00  0.00      newB H  
ATOM   1478  HZ2 LYS   336      23.322  17.772   6.171  1.00  0.00      newB H  
ATOM   1479  HZ3 LYS   336      24.517  17.591   7.137  1.00  0.00      newB H  
ATOM   1480  N   SER   337      21.085  24.281   9.153  1.00 50.00      newB N  
ATOM   1481  CA  SER   337      19.978  24.699  10.027  1.00 50.00      newB C  
ATOM   1482  C   SER   337      19.405  23.488  10.757  1.00 50.00      newB C  
ATOM   1483  O   SER   337      18.463  23.653  11.509  1.00 50.00      newB O  
ATOM   1484  CB  SER   337      18.864  25.372   9.222  1.00 50.00      newB C  
ATOM   1485  OG  SER   337      19.385  26.529   8.572  1.00 50.00      newB O  
ATOM   1486  HN  SER   337      20.870  23.858   8.250  1.00  0.00      newB H  
ATOM   1487  HG  SER   337      18.693  26.947   8.072  1.00  0.00      newB H  
ATOM   1488  N   VAL   338      20.133  22.379  10.763  1.00 50.00      newB N  
ATOM   1489  CA  VAL   338      19.766  21.152  11.503  1.00 50.00      newB C  
ATOM   1490  C   VAL   338      20.132  21.264  12.992  1.00 50.00      newB C  
ATOM   1491  O   VAL   338      19.488  20.682  13.861  1.00 50.00      newB O  
ATOM   1492  CB  VAL   338      20.407  19.925  10.831  1.00 50.00      newB C  
ATOM   1493  CG1 VAL   338      21.940  19.960  10.863  1.00 50.00      newB C  
ATOM   1494  CG2 VAL   338      19.889  18.617  11.440  1.00 50.00      newB C  
ATOM   1495  HN  VAL   338      20.999  22.372  10.224  1.00  0.00      newB H  
ATOM   1496  N   TRP   339      21.227  21.975  13.227  1.00 50.00      newB N  
ATOM   1497  CA  TRP   339      21.752  22.229  14.577  1.00 50.00      newB C  
ATOM   1498  C   TRP   339      21.303  23.622  15.038  1.00 50.00      newB C  
ATOM   1499  O   TRP   339      21.044  23.895  16.209  1.00 50.00      newB O  
ATOM   1500  CB  TRP   339      23.278  22.150  14.534  1.00 99.99      newB C  
ATOM   1501  CG  TRP   339      23.874  22.292  15.936  1.00 99.99      newB C  
ATOM   1502  CD1 TRP   339      24.149  21.318  16.793  1.00 99.99      newB C  
ATOM   1503  CD2 TRP   339      24.236  23.466  16.559  1.00 99.99      newB C  
ATOM   1504  CE2 TRP   339      24.757  23.148  17.802  1.00 99.99      newB C  
ATOM   1505  CE3 TRP   339      24.137  24.780  16.187  1.00 99.99      newB C  
ATOM   1506  NE1 TRP   339      24.675  21.831  17.908  1.00 99.99      newB N  
ATOM   1507  CZ2 TRP   339      25.238  24.127  18.668  1.00 99.99      newB C  
ATOM   1508  CZ3 TRP   339      24.574  25.731  17.081  1.00 99.99      newB C  
ATOM   1509  CH2 TRP   339      25.170  25.452  18.292  1.00 99.99      newB C  
ATOM   1510  HN  TRP   339      21.731  22.366  12.431  1.00  0.00      newB H  
ATOM   1511  HE1 TRP   339      24.970  21.289  18.720  1.00  0.00      newB H  
ATOM   1512  N   TYR   340      21.141  24.537  14.104  1.00 50.00      newB N  
ATOM   1513  CA  TYR   340      20.606  25.871  14.426  1.00 50.00      newB C  
ATOM   1514  C   TYR   340      19.176  25.774  14.989  1.00 50.00      newB C  
ATOM   1515  O   TYR   340      18.774  26.568  15.839  1.00 50.00      newB O  
ATOM   1516  CB  TYR   340      20.645  26.733  13.169  1.00 99.99      newB C  
ATOM   1517  CG  TYR   340      20.156  28.158  13.444  1.00 99.99      newB C  
ATOM   1518  CD1 TYR   340      20.989  29.107  13.997  1.00 99.99      newB C  
ATOM   1519  CD2 TYR   340      18.879  28.550  13.100  1.00 99.99      newB C  
ATOM   1520  CE1 TYR   340      20.642  30.418  14.208  1.00 99.99      newB C  
ATOM   1521  CE2 TYR   340      18.491  29.868  13.309  1.00 99.99      newB C  
ATOM   1522  CZ  TYR   340      19.368  30.800  13.854  1.00 99.99      newB C  
ATOM   1523  OH  TYR   340      19.010  32.091  14.023  1.00 99.99      newB O  
ATOM   1524  HN  TYR   340      21.391  24.317  13.140  1.00  0.00      newB H  
ATOM   1525  HH  TYR   340      19.609  32.728  14.395  1.00  0.00      newB H  
ATOM   1526  N   ARG   341      18.456  24.745  14.543  1.00 50.00      newB N  
ATOM   1527  CA  ARG   341      17.106  24.439  15.047  1.00 50.00      newB C  
ATOM   1528  C   ARG   341      17.115  23.901  16.483  1.00 50.00      newB C  
ATOM   1529  O   ARG   341      16.149  24.077  17.219  1.00 50.00      newB O  
ATOM   1530  CB  ARG   341      16.386  23.443  14.138  1.00 99.99      newB C  
ATOM   1531  CG  ARG   341      16.016  24.094  12.805  1.00 99.99      newB C  
ATOM   1532  CD  ARG   341      15.171  23.182  11.907  1.00 99.99      newB C  
ATOM   1533  NE  ARG   341      15.798  21.876  11.618  1.00 99.99      newB N  
ATOM   1534  CZ  ARG   341      16.558  21.577  10.558  1.00 99.99      newB C  
ATOM   1535  NH1 ARG   341      16.829  22.486   9.630  1.00 99.99      newB N1+
ATOM   1536  NH2 ARG   341      17.046  20.354  10.410  1.00 99.99      newB N  
ATOM   1537  HN  ARG   341      18.856  24.144  13.823  1.00  0.00      newB H  
ATOM   1538  HE  ARG   341      15.636  21.129  12.293  1.00  0.00      newB H  
ATOM   1539 1HH1 ARG   341      16.453  23.427   9.744  1.00  0.00      newB H  
ATOM   1540 2HH1 ARG   341      17.408  22.258   8.822  1.00  0.00      newB H  
ATOM   1541 1HH2 ARG   341      16.838  19.655  11.123  1.00  0.00      newB H  
ATOM   1542 2HH2 ARG   341      17.625  20.126   9.602  1.00  0.00      newB H  
ATOM   1543  N   ILE   342      18.227  23.280  16.875  1.00 50.00      newB N  
ATOM   1544  CA  ILE   342      18.384  22.729  18.231  1.00 50.00      newB C  
ATOM   1545  C   ILE   342      18.791  23.791  19.255  1.00 50.00      newB C  
ATOM   1546  O   ILE   342      18.305  23.772  20.377  1.00 50.00      newB O  
ATOM   1547  CB  ILE   342      19.334  21.510  18.270  1.00 50.00      newB C  
ATOM   1548  CG1 ILE   342      19.350  20.852  19.648  1.00 50.00      newB C  
ATOM   1549  CG2 ILE   342      20.806  21.807  18.012  1.00 50.00      newB C  
ATOM   1550  CD1 ILE   342      17.990  20.274  20.030  1.00 50.00      newB C  
ATOM   1551  HN  ILE   342      18.996  23.183  16.212  1.00  0.00      newB H  
ATOM   1552  N   ALA   343      19.677  24.695  18.858  1.00 50.00      newB N  
ATOM   1553  CA  ALA   343      20.171  25.765  19.747  1.00 50.00      newB C  
ATOM   1554  C   ALA   343      19.020  26.693  20.162  1.00 50.00      newB C  
ATOM   1555  O   ALA   343      18.997  27.248  21.259  1.00 50.00      newB O  
ATOM   1556  CB  ALA   343      21.253  26.563  19.022  1.00 50.00      newB C  
ATOM   1557  HN  ALA   343      20.030  24.649  17.902  1.00  0.00      newB H  
ATOM   1558  N   PHE   344      18.050  26.784  19.256  1.00 50.00      newB N  
ATOM   1559  CA  PHE   344      16.804  27.524  19.445  1.00 50.00      newB C  
ATOM   1560  C   PHE   344      15.720  26.792  20.242  1.00 50.00      newB C  
ATOM   1561  O   PHE   344      14.739  27.354  20.717  1.00 50.00      newB O  
ATOM   1562  CB  PHE   344      16.322  28.065  18.105  1.00 99.99      newB C  
ATOM   1563  CG  PHE   344      15.152  29.031  18.279  1.00 99.99      newB C  
ATOM   1564  CD1 PHE   344      15.310  30.381  18.574  1.00 99.99      newB C  
ATOM   1565  CD2 PHE   344      13.927  28.566  17.906  1.00 99.99      newB C  
ATOM   1566  CE1 PHE   344      14.254  31.281  18.606  1.00 99.99      newB C  
ATOM   1567  CE2 PHE   344      12.936  29.508  17.790  1.00 99.99      newB C  
ATOM   1568  CZ  PHE   344      13.031  30.827  18.194  1.00 99.99      newB C  
ATOM   1569  HN  PHE   344      18.186  26.303  18.367  1.00  0.00      newB H  
ATOM   1570  N   TRP   345      15.819  25.491  20.246  1.00 50.00      newB N  
ATOM   1571  CA  TRP   345      14.959  24.665  21.099  1.00 50.00      newB C  
ATOM   1572  C   TRP   345      15.598  24.367  22.452  1.00 50.00      newB C  
ATOM   1573  O   TRP   345      14.891  24.137  23.423  1.00 50.00      newB O  
ATOM   1574  CB  TRP   345      14.583  23.378  20.381  1.00 50.00      newB C  
ATOM   1575  CG  TRP   345      13.258  23.562  19.646  1.00 50.00      newB C  
ATOM   1576  CD1 TRP   345      13.083  24.021  18.410  1.00 50.00      newB C  
ATOM   1577  CD2 TRP   345      12.008  23.255  20.155  1.00 50.00      newB C  
ATOM   1578  CE2 TRP   345      11.095  23.545  19.154  1.00 50.00      newB C  
ATOM   1579  CE3 TRP   345      11.570  22.820  21.397  1.00 50.00      newB C  
ATOM   1580  NE1 TRP   345      11.785  24.016  18.115  1.00 50.00      newB N  
ATOM   1581  CZ2 TRP   345       9.730  23.422  19.392  1.00 50.00      newB C  
ATOM   1582  CZ3 TRP   345      10.208  22.681  21.618  1.00 50.00      newB C  
ATOM   1583  CH2 TRP   345       9.290  22.977  20.625  1.00 50.00      newB C  
ATOM   1584  HN  TRP   345      16.508  25.040  19.644  1.00  0.00      newB H  
ATOM   1585  HE1 TRP   345      11.381  24.325  17.231  1.00  0.00      newB H  
ATOM   1586  N   LEU   346      16.923  24.485  22.516  1.00 50.00      newB N  
ATOM   1587  CA  LEU   346      17.699  24.330  23.755  1.00 50.00      newB C  
ATOM   1588  C   LEU   346      17.397  25.482  24.704  1.00 50.00      newB C  
ATOM   1589  O   LEU   346      17.241  25.339  25.914  1.00 50.00      newB O  
ATOM   1590  CB  LEU   346      19.203  24.250  23.494  1.00 50.00      newB C  
ATOM   1591  CG  LEU   346      19.945  23.587  24.664  1.00 50.00      newB C  
ATOM   1592  CD1 LEU   346      19.876  22.061  24.615  1.00 50.00      newB C  
ATOM   1593  CD2 LEU   346      21.419  23.950  24.618  1.00 50.00      newB C  
ATOM   1594  HN  LEU   346      17.429  24.695  21.655  1.00  0.00      newB H  
ATOM   1595  N   GLN   347      17.170  26.608  24.065  1.00 50.00      newB N  
ATOM   1596  CA  GLN   347      16.751  27.823  24.746  1.00 50.00      newB C  
ATOM   1597  C   GLN   347      15.294  27.730  25.235  1.00 50.00      newB C  
ATOM   1598  O   GLN   347      14.947  28.224  26.307  1.00 50.00      newB O  
ATOM   1599  CB  GLN   347      16.999  28.865  23.679  1.00 99.99      newB C  
ATOM   1600  CG  GLN   347      15.951  28.899  22.578  1.00 99.99      newB C  
ATOM   1601  CD  GLN   347      16.029  29.934  21.456  1.00 99.99      newB C  
ATOM   1602  NE2 GLN   347      17.067  29.934  20.671  1.00 99.99      newB N  
ATOM   1603  OE1 GLN   347      15.156  30.766  21.252  1.00 99.99      newB O  
ATOM   1604  HN  GLN   347      17.292  26.631  23.053  1.00  0.00      newB H  
ATOM   1605 1HE2 GLN   347      17.795  29.240  20.841  1.00  0.00      newB H  
ATOM   1606 2HE2 GLN   347      17.119  30.625  19.922  1.00  0.00      newB H  
ATOM   1607  N   TRP   348      14.487  27.006  24.461  1.00 50.00      newB N  
ATOM   1608  CA  TRP   348      13.100  26.676  24.824  1.00 50.00      newB C  
ATOM   1609  C   TRP   348      13.039  25.598  25.901  1.00 50.00      newB C  
ATOM   1610  O   TRP   348      12.051  25.485  26.622  1.00 50.00      newB O  
ATOM   1611  CB  TRP   348      12.342  26.231  23.581  1.00 50.00      newB C  
ATOM   1612  CG  TRP   348      12.231  27.376  22.581  1.00 50.00      newB C  
ATOM   1613  CD1 TRP   348      12.620  28.646  22.731  1.00 50.00      newB C  
ATOM   1614  CD2 TRP   348      11.649  27.265  21.349  1.00 50.00      newB C  
ATOM   1615  CE2 TRP   348      11.693  28.535  20.850  1.00 50.00      newB C  
ATOM   1616  CE3 TRP   348      11.068  26.216  20.653  1.00 50.00      newB C  
ATOM   1617  NE1 TRP   348      12.316  29.360  21.659  1.00 50.00      newB N  
ATOM   1618  CZ2 TRP   348      11.147  28.735  19.644  1.00 50.00      newB C  
ATOM   1619  CZ3 TRP   348      10.580  26.427  19.398  1.00 50.00      newB C  
ATOM   1620  CH2 TRP   348      10.708  27.662  18.915  1.00 50.00      newB C  
ATOM   1621  HN  TRP   348      14.849  26.663  23.571  1.00  0.00      newB H  
ATOM   1622  HE1 TRP   348      12.523  30.345  21.496  1.00  0.00      newB H  
ATOM   1623  N   PHE   349      14.150  24.882  26.051  1.00 50.00      newB N  
ATOM   1624  CA  PHE   349      14.314  23.864  27.096  1.00 50.00      newB C  
ATOM   1625  C   PHE   349      14.427  24.490  28.477  1.00 50.00      newB C  
ATOM   1626  O   PHE   349      13.884  23.947  29.432  1.00 50.00      newB O  
ATOM   1627  CB  PHE   349      15.541  22.991  26.838  1.00 50.00      newB C  
ATOM   1628  CG  PHE   349      15.421  22.176  25.549  1.00 50.00      newB C  
ATOM   1629  CD1 PHE   349      14.205  21.753  25.046  1.00 50.00      newB C  
ATOM   1630  CD2 PHE   349      16.568  21.865  24.857  1.00 50.00      newB C  
ATOM   1631  CE1 PHE   349      14.157  21.041  23.857  1.00 50.00      newB C  
ATOM   1632  CE2 PHE   349      16.544  21.171  23.653  1.00 50.00      newB C  
ATOM   1633  CZ  PHE   349      15.320  20.752  23.153  1.00 50.00      newB C  
ATOM   1634  HN  PHE   349      14.925  25.048  25.409  1.00  0.00      newB H  
ATOM   1635  N   ASN   350      15.011  25.688  28.521  1.00 50.00      newB N  
ATOM   1636  CA  ASN   350      15.106  26.497  29.746  1.00 50.00      newB C  
ATOM   1637  C   ASN   350      13.730  26.837  30.336  1.00 50.00      newB C  
ATOM   1638  O   ASN   350      13.489  26.823  31.545  1.00 50.00      newB O  
ATOM   1639  CB  ASN   350      15.942  27.754  29.519  1.00 50.00      newB C  
ATOM   1640  CG  ASN   350      16.117  28.545  30.815  1.00 50.00      newB C  
ATOM   1641  ND2 ASN   350      15.236  29.505  31.001  1.00 50.00      newB N  
ATOM   1642  OD1 ASN   350      17.007  28.318  31.618  1.00 50.00      newB O  
ATOM   1643  HN  ASN   350      15.412  26.063  27.661  1.00  0.00      newB H  
ATOM   1644 1HD2 ASN   350      15.353  30.033  31.866  1.00  0.00      newB H  
ATOM   1645 2HD2 ASN   350      14.492  29.695  30.330  1.00  0.00      newB H  
ATOM   1646  N   SER   351      12.813  27.069  29.414  1.00 50.00      newB N  
ATOM   1647  CA  SER   351      11.407  27.344  29.735  1.00 50.00      newB C  
ATOM   1648  C   SER   351      10.723  26.134  30.389  1.00 50.00      newB C  
ATOM   1649  O   SER   351       9.825  26.287  31.213  1.00 50.00      newB O  
ATOM   1650  CB  SER   351      10.696  27.714  28.439  1.00 50.00      newB C  
ATOM   1651  OG  SER   351       9.356  28.048  28.758  1.00 50.00      newB O  
ATOM   1652  HN  SER   351      13.095  27.057  28.434  1.00  0.00      newB H  
ATOM   1653  HG  SER   351       8.913  28.279  27.950  1.00  0.00      newB H  
ATOM   1654  N   PHE   352      11.198  24.948  30.021  1.00 50.00      newB N  
ATOM   1655  CA  PHE   352      10.714  23.669  30.559  1.00 50.00      newB C  
ATOM   1656  C   PHE   352      11.459  23.256  31.835  1.00 50.00      newB C  
ATOM   1657  O   PHE   352      10.901  22.611  32.718  1.00 50.00      newB O  
ATOM   1658  CB  PHE   352      10.921  22.604  29.481  1.00 50.00      newB C  
ATOM   1659  CG  PHE   352      10.325  21.268  29.911  1.00 50.00      newB C  
ATOM   1660  CD1 PHE   352       8.970  21.057  29.882  1.00 50.00      newB C  
ATOM   1661  CD2 PHE   352      11.131  20.223  30.330  1.00 50.00      newB C  
ATOM   1662  CE1 PHE   352       8.458  19.863  30.255  1.00 50.00      newB C  
ATOM   1663  CE2 PHE   352      10.589  18.995  30.706  1.00 50.00      newB C  
ATOM   1664  CZ  PHE   352       9.222  18.798  30.670  1.00 50.00      newB C  
ATOM   1665  HN  PHE   352      11.942  24.924  29.324  1.00  0.00      newB H  
ATOM   1666  N   VAL   353      12.728  23.633  31.901  1.00 50.00      newB N  
ATOM   1667  CA  VAL   353      13.623  23.235  33.002  1.00 50.00      newB C  
ATOM   1668  C   VAL   353      13.419  24.050  34.291  1.00 50.00      newB C  
ATOM   1669  O   VAL   353      13.495  23.488  35.379  1.00 50.00      newB O  
ATOM   1670  CB  VAL   353      15.083  23.277  32.533  1.00 50.00      newB C  
ATOM   1671  CG1 VAL   353      15.457  24.695  32.189  1.00 50.00      newB C  
ATOM   1672  CG2 VAL   353      16.070  22.779  33.590  1.00 50.00      newB C  
ATOM   1673  HN  VAL   353      13.101  24.224  31.158  1.00  0.00      newB H  
ATOM   1674  N   ASN   354      13.204  25.361  34.172  1.00 50.00      newB N  
ATOM   1675  CA  ASN   354      13.078  26.232  35.359  1.00 50.00      newB C  
ATOM   1676  C   ASN   354      11.992  25.843  36.373  1.00 50.00      newB C  
ATOM   1677  O   ASN   354      12.302  25.794  37.566  1.00 50.00      newB O  
ATOM   1678  CB  ASN   354      12.924  27.706  34.986  1.00 50.00      newB C  
ATOM   1679  CG  ASN   354      14.278  28.332  34.687  1.00 50.00      newB C  
ATOM   1680  ND2 ASN   354      14.275  29.459  34.021  1.00 50.00      newB N  
ATOM   1681  OD1 ASN   354      15.319  27.844  35.076  1.00 50.00      newB O  
ATOM   1682  HN  ASN   354      13.125  25.771  33.241  1.00  0.00      newB H  
ATOM   1683 1HD2 ASN   354      15.183  29.879  33.821  1.00  0.00      newB H  
ATOM   1684 2HD2 ASN   354      13.400  29.869  33.694  1.00  0.00      newB H  
ATOM   1685  N   PRO   355      10.785  25.454  35.922  1.00 50.00      newB N  
ATOM   1686  CA  PRO   355       9.730  24.971  36.830  1.00 50.00      newB C  
ATOM   1687  C   PRO   355      10.141  23.697  37.583  1.00 50.00      newB C  
ATOM   1688  O   PRO   355       9.629  23.419  38.664  1.00 50.00      newB O  
ATOM   1689  CB  PRO   355       8.510  24.748  35.933  1.00 50.00      newB C  
ATOM   1690  CG  PRO   355       9.108  24.441  34.565  1.00 50.00      newB C  
ATOM   1691  CD  PRO   355      10.304  25.383  34.524  1.00 50.00      newB C  
TER    1692      PRO   355 
ATOM   1693  N   TYR   358      12.870  24.821  40.834  1.00 50.00      newB N  
ATOM   1694  CA  TYR   358      12.345  25.424  42.080  1.00 50.00      newB C  
ATOM   1695  C   TYR   358      12.219  24.453  43.271  1.00 50.00      newB C  
ATOM   1696  O   TYR   358      12.745  24.774  44.339  1.00 50.00      newB O  
ATOM   1697  CB  TYR   358      10.985  26.096  41.836  1.00 50.00      newB C  
ATOM   1698  CG  TYR   358      10.975  27.077  40.665  1.00 50.00      newB C  
ATOM   1699  CD1 TYR   358      12.066  27.899  40.407  1.00 50.00      newB C  
ATOM   1700  CD2 TYR   358       9.868  27.106  39.829  1.00 50.00      newB C  
ATOM   1701  CE1 TYR   358      12.050  28.744  39.308  1.00 50.00      newB C  
ATOM   1702  CE2 TYR   358       9.849  27.955  38.732  1.00 50.00      newB C  
ATOM   1703  CZ  TYR   358      10.943  28.769  38.469  1.00 50.00      newB C  
ATOM   1704  OH  TYR   358      10.942  29.569  37.372  1.00 50.00      newB O  
ATOM   1705  HN1 TYR   358      13.773  24.375  40.996  1.00  0.00      newB H  
ATOM   1706  HN2 TYR   358      12.918  25.503  40.077  1.00  0.00      newB H  
ATOM   1707  HN3 TYR   358      12.200  24.174  40.418  1.00  0.00      newB H  
ATOM   1708  HH  TYR   358      11.690  30.126  37.192  1.00  0.00      newB H  
END
